# Supplementary material for: Review of guidance papers on regression modeling in statistical series of medical journals
Source: PLoS One. 2022 Jan 24;17(1):e0262918. doi: 10.1371/journal.pone.0262918 (PMC8786189; doi:10.1371/journal.pone.0262918)
Supplement: S1 Data — (XLSX) [file pone.0262918.s007.xlsx]

## Sheet: Explanation
Journal	Statistical series	Title of the article	Rank of the article within a series	Authors of the article	Year of publication of the article	Raters	Univariable regression	Multivariable regression	Linear regression	Logistic regression	Cox regression, survival model	Poisson regression	Different purposes of regression models	Interpretation of regression coefficients	Check of model assumptions	Correlation coefficient	Coefficient of determination	Adjusted coefficient of determination	Treatment of binary predictors	Treatment of categorical predictors	Hypothesis testing for regression coefficients	Multicollinearity	Interactions	Outliers	Missing values	Measurement error	Overfitting	Number of observations / Events per variable	Visualizing regression results	Random effect models	Regression diagnostics	Model validation	Reporting regression results	Possibility of a nonlinear relation	Dichotomization of continuous predictors	Nonlinear transformations	Polynomial regression	Fractional polynomials	Splines	Generalized additive models	Variable selection	Selection by background knowledge	Univariate screening	Forward Selection	Backward Elimination	Stepwise Selection	Choice of the significance level	Selection by AIC/BIC	Selection by Lasso
Advances in Physiology Education	Explorations in statistics	Regression		Curran-Everett	2011	2	3	0	3	0	0	0	2	2	3	1	3	0	0	0	3	0	0	0	0	3	0	0	2	0	3	0	1	3	0	1	1	0	0	0	0	0	0	0	0	0	0	0	0
Annals of Thoracic Surgery	The Statistician's page	Statistical techniques for validationg logistic regression models		Anderson	2005	1	0	1	0	3	0	0	0	0	3	0	0	0	0	0	0	0	0	0	0	0	0	0	0	0	3	3	0	2	0	1	0	0	1	0	0	0	0	0	0	0	0	0	0
Archives of Disease in Childhood	Statistics from the inside	Regression and correlation	7	Healy	1992	0	3	2	3	0	0	0	0	1	3	3	0	0	0	0	1	0	0	0	0	0	0	0	1	0	2	0	0	0	0	0	0	0	0	0	0	0	0	0	0	0	0	0	0
Archives of Disease in Childhood	Statistics from the inside	Multiple regression (1)	15	Healy	1995	2	2	3	3	0	0	0	2	3	2	0	3	2	0	0	2	2	0	0	0	0	0	0	0	0	3	0	1	2	0	1	2	1	0	0	0	0	0	0	0	0	0	0	0
Archives of Disease in Childhood	Statistics from the inside	Multiple regression (2)	16	Healy	1995	1	0	3	3	3	0	0	2	2	0	0	0	0	2	3	1	0	2	0	0	0	2	0	1	0	0	0	3	0	0	0	0	0	0	0	3	0	0	2	2	1	1	0	0
British Medical Journal	Statistics notes	Correlation, regression, and repeated data	1	Bland, Altman	1994	0	0	1	0	0	0	0	0	0	2	2	0	0	0	0	0	0	0	0	0	0	0	0	0	0	0	0	0	0	0	0	0	0	0	0	0	0	0	0	0	0	0	0	0
British Medical Journal	Statistics notes	Regression towards the mean	2	Bland, Altman	1994	2	3	0	3	0	0	0	0	1	0	1	0	0	0	0	0	0	0	0	0	0	0	0	1	0	0	0	0	0	0	0	0	0	0	0	0	0	0	0	0	0	0	0	0
British Medical Journal	Statistics notes	Some examples of regression towards the mean	7	Bland, Altman	1994	1	2	0	2	0	0	0	0	0	0	1	0	0	0	0	0	0	0	0	0	1	0	0	0	0	0	0	0	0	0	0	0	0	0	0	0	0	0	0	0	0	0	0	0
British Medical Journal	Statistics notes	The cost of dichotomising continuous variables	52	Altman, Royston	2006	1	0	0	2	0	0	0	1	0	0	0	0	0	0	0	0	0	0	0	0	0	0	0	0	0	0	0	0	1	3	1	0	0	0	0	0	0	0	0	0	0	0	0	0
Circulation	Statistical primer for cardiovascular research	Correlation and regression		Crawford	2006	0	3	2	3	0	0	0	3	2	3	3	2	0	0	0	0	0	0	1	0	0	0	0	3	0	3	0	0	2	2	2	1	0	0	0	0	0	0	0	0	0	0	0	0
Circulation	Statistical primer for cardiovascular research	Multiple linear regression		Slinker, Glantz	2008	1	3	3	3	1	1	0	3	2	3	0	0	0	3	1	3	3	3	3	0	0	0	0	3	2	3	0	3	2	0	1	0	0	0	0	3	0	0	2	2	2	0	0	0
Circulation	Statistical primer for cardiovascular research	Logistic regression		LaValley	2008	2	2	3	0	3	0	0	0	2	3	0	2	2	0	1	0	0	0	3	0	0	0	2	0	1	3	0	2	1	1	1	0	0	1	0	0	0	0	0	0	0	0	0	0
Deutsches Ärzteblatt International	Series of evaluation of scientific publications	Linear regression analysis	14	Schneider, Hommel, Blettner	2010	2	3	3	3	1	1	1	3	3	0	3	3	1	2	1	1	2	0	0	2	0	0	2	2	0	2	0	1	1	0	0	0	0	0	0	3	1	2	2	2	2	0	0	0
European Heart Journal	Statistical tutorials	Towards bett clinical prediction models: seven steps for development and an ABCD for validation		Steyerberg, Vergouwe	2014	0	1	3	0	3	3	0	3	2	2	0	0	0	0	3	0	0	2	0	3	0	2	2	2	0	0	3	2	1	1	2	0	2	2	0	3	2	0	0	0	2	0	0	2
European Journal of Cardio-Thoracic Surgery	Statistical primer	Developing and validating a risk prediction model		Grant, Collins, Nashef	2018	0	0	2	1	3	1	0	2	0	1	0	0	0	0	1	1	1	2	0	2	1	2	2	0	0	1	3	3	2	2	0	0	1	1	0	2	1	2	1	1	0	0	0	1
Journal of the American Medical Association	JAMA guide to statistics and methods	Logistic regression: relating patient characteristics to outcomes		Tolles, Meurer	2016	2	0	3	0	3	0	0	2	2	0	0	0	0	0	0	1	2	2	0	0	0	0	0	0	0	3	1	1	2	2	0	0	0	0	0	1	1	0	0	0	0	0	0	0
Journal of the American Medical Association	JAMA guide to statistics and methods	Logistic regression diagnostics: understanding how well a model predicts outcomes		Meurer, Tolles	2017	0	0	0	0	3	0	0	1	0	0	0	2	0	0	0	0	0	0	0	0	0	0	0	0	0	0	3	0	0	0	0	0	0	0	0	0	0	0	0	0	0	0	0	0
Journal of Thoracic Disease	Statistics corner	Multivariate analysis in thoracic research		Mengual-Macenlle, Marcos, Golpe, González-Rivas	2015	1	1	3	2	2	2	0	1	0	0	0	0	0	0	0	0	0	1	1	1	0	0	0	0	0	1	1	0	0	0	0	0	0	0	0	2	0	2	0	1	0	0	0	0
Journal of Thoracic Disease	Statistics corner	Statistical modelling for thoracic surgery using a nomogram based on logistic regression		Liu, Zhao, Ng	2016	0	0	3	0	3	1	0	0	0	0	0	0	0	0	0	1	1	0	0	0	0	1	0	3	0	0	3	3	0	0	0	0	0	0	0	1	0	0	0	0	1	0	0	0
Journal of Thoracic Disease	Statistics corner	Nanos gigantium humeris insidentes: the awarded Cox proportional hazards model		Bertolaccini, Pardolesi, Davoli, Solli	2016	1	0	0	0	0	3	0	1	1	1	0	0	0	0	0	1	0	0	0	0	0	0	0	0	0	0	0	0	0	0	0	0	0	0	0	0	0	0	0	0	0	0	0	0
Journal of Thoracic Disease	Statistics corner	How to describe bivariate data		Bertani, Di Paola, Russo, Tuzzolino	2018	1	3	0	3	0	0	0	0	0	0	3	0	0	0	0	0	0	0	0	0	0	0	0	3	0	0	0	0	0	0	0	0	0	0	0	0	0	0	0	0	0	0	0	0
Journal of Thoracic Disease	Statistics corner	Use of the Cox regression analyisis in thoracic surgical research		Brembilla, Olland, Puyraveau, Massard, Mauny, Falcoz	2018	2	1	3	0	0	3	0	1	2	3	0	0	0	0	0	3	0	0	0	0	0	0	0	0	0	3	0	2	0	0	0	0	0	0	0	0	0	0	0	0	0	0	0	0
Kidney International	abc of epidemiology	Linear and logistic regression analysis		Tripepi, Jager, Dekker, Zoccali	2008	1	3	3	3	3	0	0	3	3	2	2	1	0	0	0	0	0	0	0	0	0	0	3	3	0	2	0	3	0	0	0	0	0	0	0	0	0	0	0	0	0	0	0	0
Kidney International	abc of epidemiology	The analysis of survival data in nephrology: basic concepts and methods of Cox regression		Van Dijk, Jager, Zwinderman, Zoccali, Dekker	2008	1	3	3	3	3	3	0	3	3	3	0	0	0	0	0	0	0	1	0	0	0	0	0	2	0	3	0	3	0	0	0	0	0	0	0	0	0	0	0	0	0	0	0	0
Kidney International	abc of epidemiology	The effect of joint exposures: examining the presence of interaction		De Mutsert, Jager, Zoccali, Dekker	2009	2	0	3	2	2	2	0	0	1	0	0	0	0	0	0	0	0	3	0	0	0	0	0	0	0	0	0	3	0	0	0	0	0	0	0	0	0	0	0	0	0	0	0	0
Nephrology Dialysis Transplantation	Clinical epidemiology in nephrology	Risk prediction models		Tripepi, Heinze, Jager, Stel, Dekker, Zoccali	2013	1	0	1	0	3	0	0	3	0	0	0	2	0	0	0	0	0	0	0	0	0	2	2	0	0	0	3	1	0	0	0	0	0	0	0	1	1	0	0	0	0	0	0	0
Nephrology Dialysis Transplantation	Clinical epidemiology in nephrology	Prediction versus aetiology: common pitfalls and how to avoid them		Diepen, Ramspek, Jager, Zoccali, Dekker	2017	0	0	3	0	3	0	0	3	0	0	0	0	0	0	0	0	0	0	0	0	0	0	0	0	0	0	1	3	0	0	0	0	0	0	0	2	1	0	0	1	0	0	0	0
Nephron Clinical Practice	Kidney disease and population health	Survival analysis II: Cox regression		Stel, Dekker, Tripepi, zoccali, Jager	2011	2	3	3	0	0	3	0	2	2	2	0	0	0	2	2	2	0	0	0	0	0	0	0	2	0	2	0	3	0	3	0	0	0	0	0	0	0	0	0	0	0	0	0	0
Radiology	Statistical concepts series	Correlation and simple linear regression1		Zou, Tuncali, Silverman	2003	2	3	0	3	1	0	0	1	2	2	3	2	0	0	0	2	0	0	1	0	0	0	0	1	0	2	0	1	1	0	1	0	0	0	0	0	0	0	0	0	0	0	0	0
Radiology	Statistical concepts series	Primer on multiple regression model for diagnostic imaging research		Gareen, Gatsonis	2003	0	2	3	3	3	0	0	3	3	2	0	0	0	0	0	1	0	3	0	0	0	0	0	3	0	2	0	3	2	0	2	2	0	0	0	3	1	0	1	1	0	0	0	0
The Medical Journal of Australia	Accessible series on statistics for clinicians	Understanding statistical principles in linear and logistic regression		Richardson, Joshy, D'Este	2018	0	0	3	3	3	0	0	1	3	3	0	3	1	0	0	2	0	0	0	0	0	0	0	2	0	3	2	3	0	0	0	0	0	0	0	0	0	0	0	0	0	0	0	0
Nephrology Dialysis Transplantation	Clinical research in kidney diseases	Principles of regression and modelling	3	Ravani, Parfrey, Gadag, Malberti, Berrett	2007	0	3	3	3	3	1	1	3	3	3	2	1	0	0	0	0	1	3	2	0	1	0	2	3	0	2	0	3	3	0	3	0	0	0	0	0	0	0	0	0	0	0	0	0
Nephrology Dialysis Transplantation	Clinical research in kidney diseases	Standard regression models	4	Ravani, Parfrey, Murphy, Gadag, Berrett	2008	2	2	3	3	3	3	3	2	3	3	0	2	0	0	0	1	0	1	0	0	0	0	0	2	0	2	0	0	0	0	1	0	0	0	0	1	0	0	0	0	0	0	0	0
American Journal of Roentgenology	Fundamentals of clinical research for radiologists	Correlation and regression		Dendukuri, Reinhold	2005	1	3	3	3	3	0	0	2	3	3	3	3	0	2	2	3	0	2	0	0	0	0	0	2	0	3	2	3	2	0	0	0	0	0	0	3	1	0	0	0	0	0	2	0
American Journal of Roentgenology	Fundamentals of clinical research for radiologists	Multivariate statistical methods		Obuchowski	2005	0	3	3	0	3	0	0	0	0	3	2	0	0	0	0	1	0	0	0	0	0	1	2	1	0	3	2	1	0	0	0	0	0	0	0	3	3	0	0	3	0	0	0	0
American Journal of Roentgenology	Fundamentals of clinical research for radiologists	Survival analysis		Stolberg, Norman, Trop	2005	1	0	2	0	0	3	0	0	0	0	0	0	0	0	0	0	0	0	0	0	0	0	0	2	0	0	0	0	0	0	0	0	0	0	0	0	0	0	0	0	0	0	0	0
American Journal of Ophthalmology	Series on statistics	The use and interpretation of linear regression analysis in ophthalmology research		Boscardin	2010	2	3	3	3	1	1	1	0	2	2	0	0	0	0	0	0	2	0	1	0	0	0	0	0	0	2	0	2	0	0	0	0	0	0	0	0	0	0	0	0	0	0	0	0
American Journal of Ophthalmology	Series on statistics	Logistic regression analysis: applications to ophthalmic research		Lemeshow, Hosmer	2009	2	2	2	0	3	0	0	0	3	0	0	0	0	0	0	0	0	0	0	0	0	0	0	0	0	0	0	2	0	0	0	0	0	0	0	0	0	0	0	0	0	0	0	0
American Journal of Ophthalmology	Series on statistics	Survival analysis: applications to ophthalmic research		Hosmer, Lemeshow	2008	1	2	2	0	0	3	0	0	1	0	0	0	0	0	0	0	0	0	0	0	0	0	0	2	0	0	0	2	0	0	0	0	0	0	0	0	0	0	0	0	0	0	0	0
Critical Care	Statistics review	Correlation and regression	7	Bewick, Cheek, Ball	2003	2	3	0	3	0	0	0	1	2	3	3	3	0	0	0	3	0	0	0	0	0	0	0	3	0	3	0	2	2	0	0	0	0	0	0	0	0	0	0	0	0	0	0	0
Critical Care	Statistics review	Logistic regression	14	Bewick, Cheek, Ball	2005	2	3	3	0	3	0	0	0	3	0	0	2	0	0	0	3	1	0	0	0	0	0	2	0	0	0	3	3	0	1	0	0	0	0	0	3	3	0	2	2	0	0	0	0
Critical Care	Statistics review	Survival analysis	12	Bewick, Cheek, Ball	2004	1	0	3	0	0	3	0	0	3	2	0	0	0	0	0	2	0	0	0	0	0	0	0	2	0	0	0	2	0	0	0	0	0	0	0	0	0	0	0	0	0	0	0	0
Journal of Clinical Psychopharmacology	Statistics commentary series	Regression toward the mean	16	Streiner	2016	0	0	0	0	0	0	0	0	0	0	0	0	0	0	0	0	0	0	0	0	1	0	0	0	0	0	0	0	0	0	0	0	0	0	0	0	0	0	0	0	0	0	0	0
Journal of Clinical Psychopharmacology	Statistics commentary series	Multiple regression: what can possibly go wrong?	32	Streiner	2019	2	0	3	3	0	0	0	0	3	3	3	0	0	1	2	0	3	0	1	0	0	0	0	0	0	3	0	0	2	0	1	0	0	0	0	3	0	0	3	3	3	0	0	0
Nature Methods	Points of significance	Association, correlation and causation		Altman, Krzywinski	2015	2	0	0	0	0	0	0	0	0	0	3	2	0	0	0	0	0	0	1	0	0	0	0	0	0	0	0	0	0	0	0	0	0	0	0	0	0	0	0	0	0	0	0	0
Nature Methods	Points of significance	Classification and regression trees		Krzywinski, Altman	2017	0	0	1	1	0	0	0	0	0	0	0	0	0	0	0	0	0	0	0	1	0	1	0	0	0	0	0	0	0	0	0	0	0	0	0	0	0	0	0	0	0	0	0	0
Nature Methods	Points of significance	Logistic regression		Lever, Krzywinski, Altman	2016	0	3	1	2	3	0	0	2	2	0	1	0	0	0	0	0	2	0	1	0	0	0	0	3	0	0	0	0	0	0	0	0	0	0	0	0	0	0	0	0	0	0	0	0
Nature Methods	Points of significance	Model selection and overfitting		Lever, Krzywinski, Altman	2016	0	0	3	0	2	0	0	0	0	0	0	0	0	0	0	0	0	0	0	0	0	3	0	0	0	0	3	0	0	0	0	1	0	0	0	0	0	0	0	0	0	0	0	0
Nature Methods	Points of significance	Multiple linear regression		Krzywinski, Altman	2015	1	2	3	3	0	0	0	0	2	1	2	2	0	0	0	1	3	0	0	0	0	1	0	0	0	0	0	0	0	0	0	0	0	0	0	0	0	0	0	0	0	0	0	0
Nature Methods	Points of significance	Regularization		Krzywinski, Altman	2016	1	0	3	3	0	0	0	0	0	0	0	0	0	0	0	0	2	0	0	0	0	3	0	0	0	0	2	0	0	0	0	2	0	0	0	3	0	0	0	0	0	0	0	3
Nature Methods	Points of significance	Simple linear regression		Altman, Krzywinski	2015	0	3	1	3	0	0	0	0	0	2	2	1	0	0	0	2	0	0	1	0	0	0	0	0	0	2	0	0	2	0	1	2	0	0	0	0	0	0	0	0	0	0	0	0
Nature Methods	Points of significance	Regression diagnostics		Altman, Krzywinski	2016	2	0	3	3	0	0	0	0	0	3	0	0	0	0	0	0	2	0	2	0	0	0	0	0	0	3	0	0	3	0	0	3	0	0	0	0	0	0	0	0	0	0	0	0
Nature Methods	Points of significance	Analyzing outliers: influential or nuisance?		Altman, Krzywinski	2016	0	2	2	3	0	0	0	0	0	2	0	0	0	0	0	0	1	0	3	0	0	0	0	3	0	3	0	0	0	0	0	0	0	0	0	0	0	0	0	0	0	0	0	0
Nutrition	Random bytes	Logistic regression		Pagano	1996	1	2	0	2	3	0	0	0	0	0	0	0	0	0	0	0	0	0	0	0	0	0	0	0	0	0	0	0	0	0	0	0	0	0	0	0	0	0	0	0	0	0	0	0
Nutrition	Random bytes	Survival analysis		Blackwell, Pagano	1996	0	0	0	0	0	0	0	0	0	0	0	0	0	0	0	0	0	0	0	0	0	0	0	0	0	0	0	0	0	0	0	0	0	0	0	0	0	0	0	0	0	0	0	0
Revista Espanola de Cardiologia	Contemporary methods in biostatistics	Prediction models	4	Steyerberg, Van Calster, Pencina	2011	2	0	3	0	0	3	0	0	0	0	0	0	0	0	0	2	0	0	0	0	0	0	0	0	0	0	3	0	0	0	0	0	0	0	0	0	0	0	0	0	0	0	0	0
Revista Espanola de Cardiologia	Contemporary methods in biostatistics	Regression modeling strategies	1	Nunez, Steyerberg, Nunez	2011	0	0	3	2	2	3	0	3	1	3	0	1	0	1	1	0	1	2	2	3	1	3	3	0	0	0	3	3	2	2	1	0	3	1	0	3	2	0	2	2	2	2	1	1
[truncated: 2 more columns]

## Sheet: Example provided
Journal	Statistical series	Title of the article	Rank of the article within a series	Authors of the article	Year of publication of the article	Raters	Univariable regression	Multivariable regression	Linear regression	Logistic regression	Cox regression, survival model	Poisson regression	Different purposes of regression models	Interpretation of regression coefficients	Check of model assumptions	Correlation coefficient	Coefficient of determination	Adjusted coefficient of determination	Treatment of binary predictors	Treatment of categorical predictors	Hypothesis testing for regression coefficients	Multicollinearity	Interactions	Outliers	Missing values	Measurement error	Overfitting	Number of observations / Events per variable	Visualizing regression results	Random effect models	Regression diagnostics	Model validation	Reporting regression results	Possibility of a nonlinear relation	Dichotomization of continuous predictors	Nonlinear transformations	Polynomial regression	Fractional polynomials	Splines	Generalized additive models	Variable selection	Selection by background knowledge	Univariate screening	Forward Selection	Backward Elimination	Stepwise Selection	Choice of the significance level	Selection by AIC/BIC	Selection by Lasso
Advances in Physiology Education	Explorations in statistics	Regression		Curran-Everett	2011	2	1	0	1	0	0	0	0	1	1	0	1	0	0	0	1	0	0	0	0	0	0	0	1	0	1	0	1	1	0	1	1	0	0	0	0	0	0	0	0	0	0	0	0
Annals of Thoracic Surgery	The Statistician's page	Statistical techniques for validationg logistic regression models		Anderson	2005	1	0	0	0	1	0	0	0	0	0	0	0	0	0	0	0	0	0	0	0	0	0	0	0	0	1	1	0	0	0	0	0	0	1	0	0	0	0	0	0	0	0	0	0
Archives of Disease in Childhood	Statistics from the inside	Regression and correlation	7	Healy	1992	0	1	1	1	0	0	0	0	0	1	0	0	0	0	0	0	0	0	0	0	0	0	0	1	0	0	0	0	0	0	0	0	0	0	0	0	0	0	0	0	0	0	0	0
Archives of Disease in Childhood	Statistics from the inside	Multiple regression (1)	15	Healy	1995	2	1	1	1	0	0	0	0	1	1	0	1	1	0	0	1	1	0	0	0	0	0	0	0	0	1	0	1	0	0	0	0	0	0	0	0	0	0	0	0	0	0	0	0
Archives of Disease in Childhood	Statistics from the inside	Multiple regression (2)	16	Healy	1995	1	0	1	1	0	0	0	0	0	0	0	0	0	1	1	1	0	1	0	0	0	0	0	1	0	0	0	1	0	0	0	0	0	0	0	0	0	0	0	0	0	0	0	0
British Medical Journal	Statistics notes	Correlation, regression, and repeated data	1	Bland, Altman	1994	0	0	0	0	0	0	0	0	0	0	1	0	0	0	0	0	0	0	0	0	0	0	0	0	0	0	0	0	0	0	0	0	0	0	0	0	0	0	0	0	0	0	0	0
British Medical Journal	Statistics notes	Regression towards the mean	2	Bland, Altman	1994	2	1	0	1	0	0	0	0	0	0	0	0	0	0	0	0	0	0	0	0	0	0	0	1	0	0	0	0	0	0	0	0	0	0	0	0	0	0	0	0	0	0	0	0
British Medical Journal	Statistics notes	Some examples of regression towards the mean	7	Bland, Altman	1994	1	0	0	0	0	0	0	0	0	0	0	0	0	0	0	0	0	0	0	0	0	0	0	0	0	0	0	0	0	0	0	0	0	0	0	0	0	0	0	0	0	0	0	0
British Medical Journal	Statistics notes	The cost of dichotomising continuous variables	52	Altman, Royston	2006	1	0	0	0	0	0	0	0	0	0	0	0	0	0	0	0	0	0	0	0	0	0	0	0	0	0	0	0	0	0	0	0	0	0	0	0	0	0	0	0	0	0	0	0
Circulation	Statistical primer for cardiovascular research	Correlation and regression		Crawford	2006	0	1	0	1	0	0	0	1	0	1	1	1	0	0	0	0	0	0	0	0	0	0	0	3	0	3	0	0	0	1	1	0	0	0	0	0	0	0	0	0	0	0	0	0
Circulation	Statistical primer for cardiovascular research	Multiple linear regression		Slinker, Glantz	2008	1	1	1	1	0	0	0	1	1	0	0	0	0	1	0	1	0	0	0	0	0	0	0	1	1	0	0	1	0	0	0	0	0	0	0	0	0	0	0	0	0	0	0	0
Circulation	Statistical primer for cardiovascular research	Logistic regression		LaValley	2008	2	1	1	0	1	0	0	0	1	1	0	1	1	0	0	0	0	0	1	0	0	0	0	0	0	1	0	1	0	0	0	0	0	0	0	0	0	0	0	0	0	0	0	0
Deutsches Ärzteblatt International	Series of evaluation of scientific publications	Linear regression analysis	14	Schneider, Hommel, Blettner	2010	2	1	1	1	0	0	0	1	1	0	0	1	0	1	0	0	0	0	0	0	0	0	1	1	0	1	0	1	1	0	0	0	0	0	0	0	0	0	0	0	0	0	0	0
European Heart Journal	Statistical tutorials	Towards bett clinical prediction models: seven steps for development and an ABCD for validation		Steyerberg, Vergouwe	2014	0	0	1	0	1	0	0	0	1	0	0	0	0	0	0	0	0	1	0	0	0	0	0	0	0	0	1	0	0	0	0	0	0	0	0	0	0	0	0	0	1	0	0	0
European Journal of Cardio-Thoracic Surgery	Statistical primer	Developing and validating a risk prediction model		Grant, Collins, Nashef	2018	0	0	1	0	1	0	0	1	0	0	0	0	0	0	0	0	0	0	0	0	0	0	1	0	0	0	1	1	0	0	0	0	0	0	0	0	0	0	0	0	0	0	0	0
Journal of the American Medical Association	JAMA guide to statistics and methods	Logistic regression: relating patient characteristics to outcomes		Tolles, Meurer	2016	2	0	1	0	1	0	0	1	1	0	0	0	0	0	0	0	1	0	0	0	0	0	0	0	0	0	0	0	1	1	0	0	0	0	0	0	0	0	0	0	0	0	0	0
Journal of the American Medical Association	JAMA guide to statistics and methods	Logistic regression diagnostics: understanding how well a model predicts outcomes		Meurer, Tolles	2017	0	0	0	0	0	0	0	0	0	0	0	0	0	0	0	0	0	0	0	0	0	0	0	0	0	0	1	0	0	0	0	0	0	0	0	0	0	0	0	0	0	0	0	0
Journal of Thoracic Disease	Statistics corner	Multivariate analysis in thoracic research		Mengual-Macenlle, Marcos, Golpe, González-Rivas	2015	1	0	1	0	0	1	0	0	0	0	0	0	0	0	0	0	0	0	0	0	0	0	0	0	0	0	0	0	0	0	0	0	0	0	0	0	0	1	0	1	0	0	0	0
Journal of Thoracic Disease	Statistics corner	Statistical modelling for thoracic surgery using a nomogram based on logistic regression		Liu, Zhao, Ng	2016	0	0	1	0	1	0	0	0	0	0	0	0	0	0	0	0	0	0	0	0	0	0	0	1	0	0	1	1	0	0	0	0	0	0	0	0	0	0	0	0	0	0	0	0
Journal of Thoracic Disease	Statistics corner	Nanos gigantium humeris insidentes: the awarded Cox proportional hazards model		Bertolaccini, Pardolesi, Davoli, Solli	2016	1	0	0	0	0	1	0	0	0	0	0	0	0	0	0	0	0	0	0	0	0	0	0	0	0	0	0	0	0	0	0	0	0	0	0	0	0	0	0	0	0	0	0	0
Journal of Thoracic Disease	Statistics corner	How to describe bivariate data		Bertani, Di Paola, Russo, Tuzzolino	2018	1	1	0	1	0	0	0	0	0	0	1	0	0	0	0	0	0	0	0	0	0	0	0	1	0	0	0	0	0	0	0	0	0	0	0	0	0	0	0	0	0	0	0	0
Journal of Thoracic Disease	Statistics corner	Use of the Cox regression analyisis in thoracic surgical research		Brembilla, Olland, Puyraveau, Massard, Mauny, Falcoz	2018	2	0	1	0	0	1	0	0	1	1	0	0	0	0	0	1	0	0	0	0	0	0	0	0	0	1	0	1	0	0	0	0	0	0	0	0	0	0	0	0	0	0	0	0
Kidney International	abc of epidemiology	Linear and logistic regression analysis		Tripepi, Jager, Dekker, Zoccali	2008	1	1	1	1	1	0	0	1	1	0	1	1	0	0	0	0	0	0	0	0	0	0	1	1	0	0	0	1	0	0	0	0	0	0	0	0	0	0	0	0	0	0	0	0
Kidney International	abc of epidemiology	The analysis of survival data in nephrology: basic concepts and methods of Cox regression		Van Dijk, Jager, Zwinderman, Zoccali, Dekker	2008	1	1	1	1	1	1	0	1	1	1	0	0	0	0	0	0	0	0	0	0	0	0	0	1	0	1	0	1	0	0	0	0	0	0	0	0	0	0	0	0	0	0	0	0
Kidney International	abc of epidemiology	The effect of joint exposures: examining the presence of interaction		De Mutsert, Jager, Zoccali, Dekker	2009	2	0	0	0	0	0	0	0	0	0	0	0	0	0	0	0	0	1	0	0	0	0	0	0	0	0	0	1	0	0	0	0	0	0	0	0	0	0	0	0	0	0	0	0
Nephrology Dialysis Transplantation	Clinical epidemiology in nephrology	Risk prediction models		Tripepi, Heinze, Jager, Stel, Dekker, Zoccali	2013	1	0	0	0	0	0	0	0	0	0	0	0	0	0	0	0	0	0	0	0	0	0	0	0	0	0	1	1	0	0	0	0	0	0	0	0	0	0	0	0	0	0	0	0
Nephrology Dialysis Transplantation	Clinical epidemiology in nephrology	Prediction versus aetiology: common pitfalls and how to avoid them		Diepen, Ramspek, Jager, Zoccali, Dekker	2017	0	0	1	0	1	0	0	1	0	0	0	0	0	0	0	0	0	0	0	0	0	0	0	0	0	0	0	1	0	0	0	0	0	0	0	0	0	0	0	0	0	0	0	0
Nephron Clinical Practice	Kidney disease and population health	Survival analysis II: Cox regression		Stel, Dekker, Tripepi, zoccali, Jager	2011	2	1	1	0	0	1	0	1	1	0	0	0	0	1	1	1	0	0	0	0	0	0	0	1	0	0	0	1	0	1	0	0	0	0	0	0	0	0	0	0	0	0	0	0
Radiology	Statistical concepts series	Correlation and simple linear regression1		Zou, Tuncali, Silverman	2003	2	1	0	1	0	0	0	0	1	0	1	1	0	0	0	1	0	0	0	0	0	0	0	1	0	1	0	1	0	0	1	0	0	0	0	0	0	0	0	0	0	0	0	0
Radiology	Statistical concepts series	Primer on multiple regression model for diagnostic imaging research		Gareen, Gatsonis	2003	0	0	1	1	1	0	0	1	1	0	0	0	0	0	0	1	0	1	0	0	0	0	0	1	0	0	0	1	0	0	0	0	0	0	0	0	0	0	0	0	0	0	0	0
The Medical Journal of Australia	Accessible series on statistics for clinicians	Understanding statistical principles in linear and logistic regression		Richardson, Joshy, D'Este	2018	0	0	1	1	1	0	0	0	1	0	0	1	1	0	0	1	0	0	0	0	0	0	0	1	0	1	1	1	0	0	0	0	0	0	0	0	0	0	0	0	0	0	0	0
Nephrology Dialysis Transplantation	Clinical research in kidney diseases	Principles of regression and modelling	3	Ravani, Parfrey, Gadag, Malberti, Berrett	2007	0	1	1	1	1	0	0	1	1	1	0	0	0	0	0	0	0	1	0	0	0	0	1	1	0	0	0	0	1	0	1	0	0	0	0	0	0	0	0	0	0	0	0	0
Nephrology Dialysis Transplantation	Clinical research in kidney diseases	Standard regression models	4	Ravani, Parfrey, Murphy, Gadag, Berrett	2008	2	1	0	1	1	1	1	0	1	0	0	1	0	0	0	0	0	0	0	0	0	0	0	0	0	0	0	0	0	0	0	0	0	0	0	0	0	0	0	0	0	0	0	0
American Journal of Roentgenology	Fundamentals of clinical research for radiologists	Correlation and regression		Dendukuri, Reinhold	2005	1	1	1	1	1	0	0	1	1	1	1	1	0	1	1	1	0	1	0	0	0	0	0	1	0	1	0	1	1	0	0	0	0	0	0	0	0	0	0	0	0	0	1	0
American Journal of Roentgenology	Fundamentals of clinical research for radiologists	Multivariate statistical methods		Obuchowski	2005	0	1	1	0	1	0	0	0	0	1	1	0	0	0	0	0	0	0	0	0	0	0	1	1	0	1	0	1	0	0	0	0	0	0	0	0	0	0	0	1	0	0	0	0
American Journal of Roentgenology	Fundamentals of clinical research for radiologists	Survival analysis		Stolberg, Norman, Trop	2005	1	0	0	0	0	1	0	0	0	0	0	0	0	0	0	0	0	0	0	0	0	0	0	1	0	0	0	0	0	0	0	0	0	0	0	0	0	0	0	0	0	0	0	0
American Journal of Ophthalmology	Series on statistics	The use and interpretation of linear regression analysis in ophthalmology research		Boscardin	2010	2	1	1	1	0	0	0	0	1	0	0	0	0	0	0	0	1	0	0	0	0	0	0	0	0	0	0	1	0	0	0	0	0	0	0	0	0	0	0	0	0	0	0	0
American Journal of Ophthalmology	Series on statistics	Logistic regression analysis: applications to ophthalmic research		Lemeshow, Hosmer	2009	2	1	1	0	1	0	0	0	1	0	0	0	0	0	0	0	0	0	0	0	0	0	0	0	0	0	0	1	0	0	0	0	0	0	0	0	0	0	0	0	0	0	0	0
American Journal of Ophthalmology	Series on statistics	Survival analysis: applications to ophthalmic research		Hosmer, Lemeshow	2008	1	0	1	0	0	1	0	0	1	0	0	0	0	0	0	0	0	0	0	0	0	0	0	1	0	0	0	1	0	0	0	0	0	0	0	0	0	0	0	0	0	0	0	0
Critical Care	Statistics review	Correlation and regression	7	Bewick, Cheek, Ball	2003	2	1	0	1	0	0	0	0	1	1	1	1	0	0	0	1	0	0	0	0	0	0	0	1	0	1	0	1	1	0	0	0	0	0	0	0	0	0	0	0	0	0	0	0
Critical Care	Statistics review	Logistic regression	14	Bewick, Cheek, Ball	2005	2	1	1	0	1	0	0	0	1	0	0	1	0	0	0	1	0	0	0	0	0	0	0	0	0	0	1	1	0	1	0	0	0	0	0	0	0	0	1	1	0	0	0	0
Critical Care	Statistics review	Survival analysis	12	Bewick, Cheek, Ball	2004	1	0	1	0	0	1	0	0	1	1	0	0	0	0	0	1	0	0	0	0	0	0	0	1	0	0	0	1	0	0	0	0	0	0	0	0	0	0	0	0	0	0	0	0
Journal of Clinical Psychopharmacology	Statistics commentary series	Regression toward the mean	16	Streiner	2016	0	0	0	0	0	0	0	0	0	0	0	0	0	0	0	0	0	0	0	0	0	0	0	0	0	0	0	0	0	0	0	0	0	0	0	0	0	0	0	0	0	0	0	0
Journal of Clinical Psychopharmacology	Statistics commentary series	Multiple regression: what can possibly go wrong?	32	Streiner	2019	2	0	0	0	0	0	0	0	0	1	1	0	0	0	0	0	1	0	0	0	0	0	0	0	0	1	0	0	1	0	1	0	0	0	0	0	0	0	0	0	0	0	0	0
Nature Methods	Points of significance	Association, correlation and causation		Altman, Krzywinski	2015	2	0	0	0	0	0	0	0	0	0	1	1	0	0	0	0	0	0	0	0	0	0	0	0	0	0	0	0	0	0	0	0	0	0	0	0	0	0	0	0	0	0	0	0
Nature Methods	Points of significance	Classification and regression trees		Krzywinski, Altman	2017	0	0	0	0	0	0	0	0	0	0	0	0	0	0	0	0	0	0	0	0	0	0	0	0	0	0	0	0	0	0	0	0	0	0	0	0	0	0	0	0	0	0	0	0
Nature Methods	Points of significance	Logistic regression		Lever, Krzywinski, Altman	2016	0	1	1	1	1	0	0	0	1	0	0	0	0	0	0	0	0	0	1	0	0	0	0	1	0	0	0	0	0	0	0	0	0	0	0	0	0	0	0	0	0	0	0	0
Nature Methods	Points of significance	Model selection and overfitting		Lever, Krzywinski, Altman	2016	0	0	1	0	1	0	0	0	0	0	0	0	0	0	0	0	0	0	0	0	0	1	0	0	0	0	1	0	0	0	0	0	0	0	0	0	0	0	0	0	0	0	0	0
Nature Methods	Points of significance	Multiple linear regression		Krzywinski, Altman	2015	1	1	1	1	0	0	0	0	0	0	1	1	0	0	0	1	1	0	0	0	0	0	0	0	0	0	0	0	0	0	0	0	0	0	0	0	0	0	0	0	0	0	0	0
Nature Methods	Points of significance	Regularization		Krzywinski, Altman	2016	1	0	1	1	0	0	0	0	0	0	0	0	0	0	0	0	0	0	0	0	0	1	0	0	0	0	0	0	0	0	0	1	0	0	0	0	0	0	0	0	0	0	0	0
Nature Methods	Points of significance	Simple linear regression		Altman, Krzywinski	2015	0	1	0	1	0	0	0	0	0	0	0	0	0	0	0	0	0	0	0	0	0	0	0	0	0	0	0	0	1	0	0	0	0	0	0	0	0	0	0	0	0	0	0	0
Nature Methods	Points of significance	Regression diagnostics		Altman, Krzywinski	2016	2	0	0	0	0	0	0	0	0	1	0	0	0	0	0	0	0	0	0	0	0	0	0	0	0	1	0	0	1	0	0	0	0	0	0	0	0	0	0	0	0	0	0	0
Nature Methods	Points of significance	Analyzing outliers: influential or nuisance?		Altman, Krzywinski	2016	0	1	0	1	0	0	0	0	0	1	0	0	0	0	0	0	0	0	1	0	0	0	0	1	0	1	0	0	0	0	0	0	0	0	0	0	0	0	0	0	0	0	0	0
Nutrition	Random bytes	Logistic regression		Pagano	1996	1	1	0	1	1	0	0	0	0	0	0	0	0	0	0	0	0	0	0	0	0	0	0	0	0	0	0	0	0	0	0	0	0	0	0	0	0	0	0	0	0	0	0	0
Nutrition	Random bytes	Survival analysis		Blackwell, Pagano	1996	0	0	0	0	0	0	0	0	0	0	0	0	0	0	0	0	0	0	0	0	0	0	0	0	0	0	0	0	0	0	0	0	0	0	0	0	0	0	0	0	0	0	0	0
Revista Espanola de Cardiologia	Contemporary methods in biostatistics	Prediction models	4	Steyerberg, Van Calster, Pencina	2011	2	0	1	0	0	1	0	0	0	0	0	0	0	0	0	0	0	0	0	0	0	0	0	0	0	0	1	0	0	0	0	0	0	0	0	0	0	0	0	0	0	0	0	0
Revista Espanola de Cardiologia	Contemporary methods in biostatistics	Regression modeling strategies	1	Nunez, Steyerberg, Nunez	2011	0	0	0	0	0	0	0	0	0	0	0	0	0	0	0	0	0	0	0	1	0	0	0	0	0	0	0	0	0	0	0	0	0	0	0	0	0	0	0	0	0	0	0	0
[truncated: 2 more columns]

## Sheet: Software advice given
Journal	Statistical series	Title of the article	Rank of the article within a series	Authors of the article	Year of publication of the article	Raters	Univariable regression	Multivariable regression	Linear regression	Logistic regression	Cox regression, survival model	Poisson regression	Different purposes of regression models	Interpretation of regression coefficients	Check of model assumptions	Correlation coefficient	Coefficient of determination	Adjusted coefficient of determination	Treatment of binary predictors	Treatment of categorical predictors	Hypothesis testing for regression coefficients	Multicollinearity	Interactions	Outliers	Missing values	Measurement error	Overfitting	Number of observations / Events per variable	Visualizing regression results	Random effect models	Regression diagnostics	Model validation	Reporting regression results	Possibility of a nonlinear relation	Dichotomization of continuous predictors	Nonlinear transformations	Polynomial regression	Fractional polynomials	Splines	Generalized additive models	Variable selection	Selection by background knowledge	Univariate screening	Forward Selection	Backward Elimination	Stepwise Selection	Choice of the significance level	Selection by AIC/BIC	Selection by Lasso
Advances in Physiology Education	Explorations in statistics	Regression		Curran-Everett	2011	2	1	0	1	0	0	0	0	0	0	0	0	0	0	0	0	0	0	0	0	0	0	0	1	0	1	0	1	1	0	0	0	0	0	0	0	0	0	0	0	0	0	0	0
Annals of Thoracic Surgery	The Statistician's page	Statistical techniques for validationg logistic regression models		Anderson	2005	1	0	0	0	0	0	0	0	0	0	0	0	0	0	0	0	0	0	0	0	0	0	0	0	0	0	0	0	0	0	0	0	0	0	0	0	0	0	0	0	0	0	0	0
Archives of Disease in Childhood	Statistics from the inside	Regression and correlation	7	Healy	1992	0	0	0	0	0	0	0	0	0	0	0	0	0	0	0	0	0	0	0	0	0	0	0	0	0	0	0	0	0	0	0	0	0	0	0	0	0	0	0	0	0	0	0	0
Archives of Disease in Childhood	Statistics from the inside	Multiple regression (1)	15	Healy	1995	2	1	1	1	0	0	0	0	0	0	0	0	0	0	0	0	0	0	0	0	0	0	0	0	0	0	0	0	0	0	0	0	0	0	0	0	0	0	0	0	0	0	0	0
Archives of Disease in Childhood	Statistics from the inside	Multiple regression (2)	16	Healy	1995	1	0	0	0	0	0	0	0	0	0	0	0	0	0	0	0	0	0	0	0	0	0	0	0	0	0	0	0	0	0	0	0	0	0	0	0	0	0	0	0	0	0	0	0
British Medical Journal	Statistics notes	Correlation, regression, and repeated data	1	Bland, Altman	1994	0	0	0	0	0	0	0	0	0	0	0	0	0	0	0	0	0	0	0	0	0	0	0	0	0	0	0	0	0	0	0	0	0	0	0	0	0	0	0	0	0	0	0	0
British Medical Journal	Statistics notes	Regression towards the mean	2	Bland, Altman	1994	2	0	0	0	0	0	0	0	0	0	0	0	0	0	0	0	0	0	0	0	0	0	0	0	0	0	0	0	0	0	0	0	0	0	0	0	0	0	0	0	0	0	0	0
British Medical Journal	Statistics notes	Some examples of regression towards the mean	7	Bland, Altman	1994	1	0	0	0	0	0	0	0	0	0	0	0	0	0	0	0	0	0	0	0	0	0	0	0	0	0	0	0	0	0	0	0	0	0	0	0	0	0	0	0	0	0	0	0
British Medical Journal	Statistics notes	The cost of dichotomising continuous variables	52	Altman, Royston	2006	1	0	0	0	0	0	0	0	0	0	0	0	0	0	0	0	0	0	0	0	0	0	0	0	0	0	0	0	0	0	0	0	0	0	0	0	0	0	0	0	0	0	0	0
Circulation	Statistical primer for cardiovascular research	Correlation and regression		Crawford	2006	0	0	0	0	0	0	0	0	0	0	0	0	0	0	0	0	0	0	0	0	0	0	0	0	0	0	0	0	0	0	0	0	0	0	0	0	0	0	0	0	0	0	0	0
Circulation	Statistical primer for cardiovascular research	Multiple linear regression		Slinker, Glantz	2008	1	0	0	0	0	0	0	0	0	0	0	0	0	0	0	0	0	0	0	0	0	0	0	0	0	0	0	0	0	0	0	0	0	0	0	0	0	0	0	0	0	0	0	0
Circulation	Statistical primer for cardiovascular research	Logistic regression		LaValley	2008	2	0	0	0	1	0	0	0	0	0	0	0	0	0	0	0	0	0	0	0	0	0	0	0	0	0	0	0	0	0	0	0	0	0	0	0	0	0	0	0	0	0	0	0
Deutsches Ärzteblatt International	Series of evaluation of scientific publications	Linear regression analysis	14	Schneider, Hommel, Blettner	2010	2	0	0	0	0	0	0	0	0	0	0	0	0	0	0	0	0	0	0	0	0	0	0	0	0	0	0	0	0	0	0	0	0	0	0	0	0	0	0	0	0	0	0	0
European Heart Journal	Statistical tutorials	Towards bett clinical prediction models: seven steps for development and an ABCD for validation		Steyerberg, Vergouwe	2014	0	0	0	0	1	0	0	0	0	0	0	0	0	0	0	0	0	0	0	0	0	0	0	0	0	0	0	0	0	0	0	0	0	0	0	0	0	0	0	0	0	0	0	0
European Journal of Cardio-Thoracic Surgery	Statistical primer	Developing and validating a risk prediction model		Grant, Collins, Nashef	2018	0	0	0	0	1	0	0	0	0	0	0	0	0	0	0	0	0	0	0	0	0	0	0	0	0	0	0	0	0	0	0	0	0	0	0	0	0	0	0	0	0	0	0	0
Journal of the American Medical Association	JAMA guide to statistics and methods	Logistic regression: relating patient characteristics to outcomes		Tolles, Meurer	2016	2	0	0	0	0	0	0	0	0	0	0	0	0	0	0	0	0	0	0	0	0	0	0	0	0	0	0	0	0	0	0	0	0	0	0	0	0	0	0	0	0	0	0	0
Journal of the American Medical Association	JAMA guide to statistics and methods	Logistic regression diagnostics: understanding how well a model predicts outcomes		Meurer, Tolles	2017	0	0	0	0	0	0	0	0	0	0	0	0	0	0	0	0	0	0	0	0	0	0	0	0	0	0	0	0	0	0	0	0	0	0	0	0	0	0	0	0	0	0	0	0
Journal of Thoracic Disease	Statistics corner	Multivariate analysis in thoracic research		Mengual-Macenlle, Marcos, Golpe, González-Rivas	2015	1	0	0	0	0	0	0	0	0	0	0	0	0	0	0	0	0	0	0	0	0	0	0	0	0	0	0	0	0	0	0	0	0	0	0	0	0	0	0	0	0	0	0	0
Journal of Thoracic Disease	Statistics corner	Statistical modelling for thoracic surgery using a nomogram based on logistic regression		Liu, Zhao, Ng	2016	0	0	0	0	0	0	0	0	0	0	0	0	0	0	0	0	0	0	0	0	0	0	0	0	0	0	0	0	0	0	0	0	0	0	0	0	0	0	0	0	0	0	0	0
Journal of Thoracic Disease	Statistics corner	Nanos gigantium humeris insidentes: the awarded Cox proportional hazards model		Bertolaccini, Pardolesi, Davoli, Solli	2016	1	0	0	0	0	0	0	0	0	0	0	0	0	0	0	0	0	0	0	0	0	0	0	0	0	0	0	0	0	0	0	0	0	0	0	0	0	0	0	0	0	0	0	0
Journal of Thoracic Disease	Statistics corner	How to describe bivariate data		Bertani, Di Paola, Russo, Tuzzolino	2018	1	0	0	0	0	0	0	0	0	0	0	0	0	0	0	0	0	0	0	0	0	0	0	0	0	0	0	0	0	0	0	0	0	0	0	0	0	0	0	0	0	0	0	0
Journal of Thoracic Disease	Statistics corner	Use of the Cox regression analyisis in thoracic surgical research		Brembilla, Olland, Puyraveau, Massard, Mauny, Falcoz	2018	2	0	0	0	0	1	0	0	0	0	0	0	0	0	0	0	0	0	0	0	0	0	0	0	0	0	0	0	0	0	0	0	0	0	0	0	0	0	0	0	0	0	0	0
Kidney International	abc of epidemiology	Linear and logistic regression analysis		Tripepi, Jager, Dekker, Zoccali	2008	1	0	0	0	0	0	0	0	0	0	0	0	0	0	0	0	0	0	0	0	0	0	0	0	0	0	0	0	0	0	0	0	0	0	0	0	0	0	0	0	0	0	0	0
Kidney International	abc of epidemiology	The analysis of survival data in nephrology: basic concepts and methods of Cox regression		Van Dijk, Jager, Zwinderman, Zoccali, Dekker	2008	1	0	0	0	0	0	0	0	0	0	0	0	0	0	0	0	0	0	0	0	0	0	0	0	0	0	0	0	0	0	0	0	0	0	0	0	0	0	0	0	0	0	0	0
Kidney International	abc of epidemiology	The effect of joint exposures: examining the presence of interaction		De Mutsert, Jager, Zoccali, Dekker	2009	2	0	0	0	0	0	0	0	0	0	0	0	0	0	0	0	0	0	0	0	0	0	0	0	0	0	0	0	0	0	0	0	0	0	0	0	0	0	0	0	0	0	0	0
Nephrology Dialysis Transplantation	Clinical epidemiology in nephrology	Risk prediction models		Tripepi, Heinze, Jager, Stel, Dekker, Zoccali	2013	1	0	0	0	0	0	0	0	0	0	0	0	0	0	0	0	0	0	0	0	0	0	0	0	0	0	0	0	0	0	0	0	0	0	0	0	0	0	0	0	0	0	0	0
Nephrology Dialysis Transplantation	Clinical epidemiology in nephrology	Prediction versus aetiology: common pitfalls and how to avoid them		Diepen, Ramspek, Jager, Zoccali, Dekker	2017	0	0	0	0	0	0	0	0	0	0	0	0	0	0	0	0	0	0	0	0	0	0	0	0	0	0	0	0	0	0	0	0	0	0	0	0	0	0	0	0	0	0	0	0
Nephron Clinical Practice	Kidney disease and population health	Survival analysis II: Cox regression		Stel, Dekker, Tripepi, zoccali, Jager	2011	2	0	0	0	0	1	0	0	0	0	0	0	0	0	0	0	0	0	0	0	0	0	0	0	0	0	0	0	0	0	0	0	0	0	0	0	0	0	0	0	0	0	0	0
Radiology	Statistical concepts series	Correlation and simple linear regression1		Zou, Tuncali, Silverman	2003	2	1	0	1	0	0	0	0	0	0	1	0	0	0	0	0	0	0	0	0	0	0	0	0	0	0	0	0	0	0	0	0	0	0	0	0	0	0	0	0	0	0	0	0
Radiology	Statistical concepts series	Primer on multiple regression model for diagnostic imaging research		Gareen, Gatsonis	2003	0	0	0	0	0	0	0	0	0	0	0	0	0	0	0	0	0	0	0	0	0	0	0	0	0	0	0	0	0	0	0	0	0	0	0	0	0	0	0	0	0	0	0	0
The Medical Journal of Australia	Accessible series on statistics for clinicians	Understanding statistical principles in linear and logistic regression		Richardson, Joshy, D'Este	2018	0	0	0	0	0	0	0	0	0	0	0	0	0	0	0	0	0	0	0	0	0	0	0	0	0	0	0	0	0	0	0	0	0	0	0	0	0	0	0	0	0	0	0	0
Nephrology Dialysis Transplantation	Clinical research in kidney diseases	Principles of regression and modelling	3	Ravani, Parfrey, Gadag, Malberti, Berrett	2007	0	0	0	0	0	0	0	0	0	0	0	0	0	0	0	0	0	0	0	0	0	0	0	0	0	0	0	0	0	0	0	0	0	0	0	0	0	0	0	0	0	0	0	0
Nephrology Dialysis Transplantation	Clinical research in kidney diseases	Standard regression models	4	Ravani, Parfrey, Murphy, Gadag, Berrett	2008	2	0	0	0	0	0	0	0	0	0	0	0	0	0	0	0	0	0	0	0	0	0	0	0	0	0	0	0	0	0	0	0	0	0	0	0	0	0	0	0	0	0	0	0
American Journal of Roentgenology	Fundamentals of clinical research for radiologists	Correlation and regression		Dendukuri, Reinhold	2005	1	0	0	0	0	0	0	0	0	0	0	0	0	0	0	0	0	0	0	0	0	0	0	0	0	0	0	0	0	0	0	0	0	0	0	0	0	0	0	0	0	0	0	0
American Journal of Roentgenology	Fundamentals of clinical research for radiologists	Multivariate statistical methods		Obuchowski	2005	0	1	1	0	1	0	0	0	0	1	1	0	0	0	0	0	0	0	0	0	0	0	0	0	0	1	0	0	0	0	0	0	0	0	0	0	0	0	0	1	0	0	0	0
American Journal of Roentgenology	Fundamentals of clinical research for radiologists	Survival analysis		Stolberg, Norman, Trop	2005	1	0	0	0	0	0	0	0	0	0	0	0	0	0	0	0	0	0	0	0	0	0	0	0	0	0	0	0	0	0	0	0	0	0	0	0	0	0	0	0	0	0	0	0
American Journal of Ophthalmology	Series on statistics	The use and interpretation of linear regression analysis in ophthalmology research		Boscardin	2010	2	0	0	0	0	0	0	0	0	0	0	0	0	0	0	0	0	0	0	0	0	0	0	0	0	0	0	0	0	0	0	0	0	0	0	0	0	0	0	0	0	0	0	0
American Journal of Ophthalmology	Series on statistics	Logistic regression analysis: applications to ophthalmic research		Lemeshow, Hosmer	2009	2	0	0	0	0	0	0	0	0	0	0	0	0	0	0	0	0	0	0	0	0	0	0	0	0	0	0	0	0	0	0	0	0	0	0	0	0	0	0	0	0	0	0	0
American Journal of Ophthalmology	Series on statistics	Survival analysis: applications to ophthalmic research		Hosmer, Lemeshow	2008	1	0	0	0	0	0	0	0	0	0	0	0	0	0	0	0	0	0	0	0	0	0	0	0	0	0	0	0	0	0	0	0	0	0	0	0	0	0	0	0	0	0	0	0
Critical Care	Statistics review	Correlation and regression	7	Bewick, Cheek, Ball	2003	2	0	0	0	0	0	0	0	0	0	0	0	0	0	0	0	0	0	0	0	0	0	0	0	0	0	0	0	0	0	0	0	0	0	0	0	0	0	0	0	0	0	0	0
Critical Care	Statistics review	Logistic regression	14	Bewick, Cheek, Ball	2005	2	0	0	0	0	0	0	0	0	0	0	0	0	0	0	0	0	0	0	0	0	0	0	0	0	0	0	0	0	0	0	0	0	0	0	0	0	0	0	0	0	0	0	0
Critical Care	Statistics review	Survival analysis	12	Bewick, Cheek, Ball	2004	1	0	0	0	0	0	0	0	0	0	0	0	0	0	0	0	0	0	0	0	0	0	0	0	0	0	0	0	0	0	0	0	0	0	0	0	0	0	0	0	0	0	0	0
Journal of Clinical Psychopharmacology	Statistics commentary series	Regression toward the mean	16	Streiner	2016	0	0	0	0	0	0	0	0	0	0	0	0	0	0	0	0	0	0	0	0	0	0	0	0	0	0	0	0	0	0	0	0	0	0	0	0	0	0	0	0	0	0	0	0
Journal of Clinical Psychopharmacology	Statistics commentary series	Multiple regression: what can possibly go wrong?	32	Streiner	2019	2	0	0	0	0	0	0	0	0	0	0	0	0	0	0	0	0	0	0	0	0	0	0	0	0	0	0	0	0	0	0	0	0	0	0	0	0	0	0	0	0	0	0	0
Nature Methods	Points of significance	Association, correlation and causation		Altman, Krzywinski	2015	2	0	0	0	0	0	0	0	0	0	0	0	0	0	0	0	0	0	0	0	0	0	0	0	0	0	0	0	0	0	0	0	0	0	0	0	0	0	0	0	0	0	0	0
Nature Methods	Points of significance	Classification and regression trees		Krzywinski, Altman	2017	0	0	0	0	0	0	0	0	0	0	0	0	0	0	0	0	0	0	0	0	0	0	0	0	0	0	0	0	0	0	0	0	0	0	0	0	0	0	0	0	0	0	0	0
Nature Methods	Points of significance	Logistic regression		Lever, Krzywinski, Altman	2016	0	0	0	0	0	0	0	0	0	0	0	0	0	0	0	0	0	0	0	0	0	0	0	0	0	0	0	0	0	0	0	0	0	0	0	0	0	0	0	0	0	0	0	0
Nature Methods	Points of significance	Model selection and overfitting		Lever, Krzywinski, Altman	2016	0	0	0	0	0	0	0	0	0	0	0	0	0	0	0	0	0	0	0	0	0	0	0	0	0	0	0	0	0	0	0	0	0	0	0	0	0	0	0	0	0	0	0	0
Nature Methods	Points of significance	Multiple linear regression		Krzywinski, Altman	2015	1	0	0	0	0	0	0	0	0	0	0	0	0	0	0	0	0	0	0	0	0	0	0	0	0	0	0	0	0	0	0	0	0	0	0	0	0	0	0	0	0	0	0	0
Nature Methods	Points of significance	Regularization		Krzywinski, Altman	2016	1	0	0	0	0	0	0	0	0	0	0	0	0	0	0	0	0	0	0	0	0	0	0	0	0	0	0	0	0	0	0	0	0	0	0	0	0	0	0	0	0	0	0	0
Nature Methods	Points of significance	Simple linear regression		Altman, Krzywinski	2015	0	0	0	0	0	0	0	0	0	0	0	0	0	0	0	0	0	0	0	0	0	0	0	0	0	0	0	0	0	0	0	0	0	0	0	0	0	0	0	0	0	0	0	0
Nature Methods	Points of significance	Regression diagnostics		Altman, Krzywinski	2016	2	0	0	0	0	0	0	0	0	0	0	0	0	0	0	0	0	0	0	0	0	0	0	0	0	0	0	0	0	0	0	0	0	0	0	0	0	0	0	0	0	0	0	0
Nature Methods	Points of significance	Analyzing outliers: influential or nuisance?		Altman, Krzywinski	2016	0	0	0	0	0	0	0	0	0	0	0	0	0	0	0	0	0	0	0	0	0	0	0	0	0	0	0	0	0	0	0	0	0	0	0	0	0	0	0	0	0	0	0	0
Nutrition	Random bytes	Logistic regression		Pagano	1996	1	0	0	0	0	0	0	0	0	0	0	0	0	0	0	0	0	0	0	0	0	0	0	0	0	0	0	0	0	0	0	0	0	0	0	0	0	0	0	0	0	0	0	0
Nutrition	Random bytes	Survival analysis		Blackwell, Pagano	1996	0	0	0	0	0	0	0	0	0	0	0	0	0	0	0	0	0	0	0	0	0	0	0	0	0	0	0	0	0	0	0	0	0	0	0	0	0	0	0	0	0	0	0	0
Revista Espanola de Cardiologia	Contemporary methods in biostatistics	Prediction models	4	Steyerberg, Van Calster, Pencina	2011	2	0	0	0	0	0	0	0	0	0	0	0	0	0	0	0	0	0	0	0	0	0	0	0	0	0	0	0	0	0	0	0	0	0	0	0	0	0	0	0	0	0	0	0
Revista Espanola de Cardiologia	Contemporary methods in biostatistics	Regression modeling strategies	1	Nunez, Steyerberg, Nunez	2011	0	0	0	0	0	0	0	0	0	0	0	0	0	0	0	0	0	0	0	0	0	0	0	0	0	0	0	0	0	0	0	0	0	0	0	0	0	0	0	0	0	0	0	0
[truncated: 2 more columns]

## Sheet: Recommendation given
Journal	Statistical series	Title of the article	Rank of the article within a series	Authors of the article	Year of publication of the article	Raters	Univariable regression	Multivariable regression	Linear regression	Logistic regression	Cox regression, survival model	Poisson regression	Different purposes of regression models	Interpretation of regression coefficients	Check of model assumptions	Correlation coefficient	Coefficient of determination	Adjusted coefficient of determination	Treatment of binary predictors	Treatment of categorical predictors	Hypothesis testing for regression coefficients	Multicollinearity	Interactions	Outliers	Missing values	Measurement error	Overfitting	Number of observations / Events per variable	Visualizing regression results	Random effect models	Regression diagnostics	Model validation	Reporting regression results	Possibility of a nonlinear relation	Dichotomization of continuous predictors	Nonlinear transformations	Polynomial regression	Fractional polynomials	Splines	Generalized additive models	Variable selection	Selection by background knowledge	Univariate screening	Forward Selection	Backward Elimination	Stepwise Selection	Choice of the significance level	Selection by AIC/BIC	Selection by Lasso
Advances in Physiology Education	Explorations in statistics	Regression		Curran-Everett	2011	2	0	0	0	0	0	0	0	0	1	0	0	0	0	0	0	0	0	0	0	0	0	0	1	0	1	0	0	0	0	0	0	0	0	0	0	0	0	0	0	0	0	0	0
Annals of Thoracic Surgery	The Statistician's page	Statistical techniques for validationg logistic regression models		Anderson	2005	1	0	0	0	0	0	0	0	0	0	0	0	0	0	0	0	0	0	0	0	0	0	0	0	0	1	1	0	0	0	0	0	0	0	0	0	0	0	0	0	0	0	0	0
Archives of Disease in Childhood	Statistics from the inside	Regression and correlation	7	Healy	1992	0	0	0	0	0	0	0	0	0	0	0	0	0	0	0	0	0	0	0	0	0	0	0	0	0	0	0	0	0	0	0	0	0	0	0	0	0	0	0	0	0	0	0	0
Archives of Disease in Childhood	Statistics from the inside	Multiple regression (1)	15	Healy	1995	2	0	0	0	0	0	0	0	0	1	0	0	0	0	0	0	0	0	0	0	0	0	0	0	0	1	0	0	0	0	0	0	0	0	0	0	0	0	0	0	0	0	0	0
Archives of Disease in Childhood	Statistics from the inside	Multiple regression (2)	16	Healy	1995	1	0	0	0	0	0	0	0	0	0	0	0	0	0	0	0	0	0	0	0	0	0	0	0	0	0	0	0	0	0	0	0	0	0	0	0	0	0	0	0	0	0	0	0
British Medical Journal	Statistics notes	Correlation, regression, and repeated data	1	Bland, Altman	1994	0	0	0	0	0	0	0	0	0	0	0	0	0	0	0	0	0	0	0	0	0	0	0	0	0	0	0	0	0	0	0	0	0	0	0	0	0	0	0	0	0	0	0	0
British Medical Journal	Statistics notes	Regression towards the mean	2	Bland, Altman	1994	2	0	0	0	0	0	0	0	0	0	0	0	0	0	0	0	0	0	0	0	0	0	0	0	0	0	0	0	0	0	0	0	0	0	0	0	0	0	0	0	0	0	0	0
British Medical Journal	Statistics notes	Some examples of regression towards the mean	7	Bland, Altman	1994	1	0	0	0	0	0	0	0	0	0	0	0	0	0	0	0	0	0	0	0	0	0	0	0	0	0	0	0	0	0	0	0	0	0	0	0	0	0	0	0	0	0	0	0
British Medical Journal	Statistics notes	The cost of dichotomising continuous variables	52	Altman, Royston	2006	1	0	0	0	0	0	0	0	0	0	0	0	0	0	0	0	0	0	0	0	0	0	0	0	0	0	0	0	0	1	0	0	0	0	0	0	0	0	0	0	0	0	0	0
Circulation	Statistical primer for cardiovascular research	Correlation and regression		Crawford	2006	0	0	0	0	0	0	0	0	0	0	0	0	0	0	0	0	0	0	0	0	0	0	0	0	0	0	0	0	0	1	0	0	0	0	0	0	0	0	0	0	0	0	0	0
Circulation	Statistical primer for cardiovascular research	Multiple linear regression		Slinker, Glantz	2008	1	0	1	0	0	0	0	0	0	0	0	0	0	0	0	0	0	0	0	0	0	0	0	0	1	1	0	0	1	0	0	0	0	0	0	0	0	0	0	0	0	0	0	0
Circulation	Statistical primer for cardiovascular research	Logistic regression		LaValley	2008	2	0	0	0	0	0	0	0	0	0	0	0	0	0	0	0	0	0	0	0	0	0	1	0	1	0	0	0	0	1	0	0	0	0	0	0	0	0	0	0	0	0	0	0
Deutsches Ärzteblatt International	Series of evaluation of scientific publications	Linear regression analysis	14	Schneider, Hommel, Blettner	2010	2	0	0	0	0	0	0	0	0	0	0	0	1	0	0	0	0	0	0	1	0	0	1	1	0	0	0	0	1	0	0	0	0	0	0	0	1	0	1	1	0	0	0	0
European Heart Journal	Statistical tutorials	Towards bett clinical prediction models: seven steps for development and an ABCD for validation		Steyerberg, Vergouwe	2014	0	0	0	0	0	0	0	0	0	1	0	0	0	0	0	0	0	0	0	1	0	0	1	0	0	0	1	1	0	0	0	0	0	0	0	0	0	0	0	0	0	0	0	0
European Journal of Cardio-Thoracic Surgery	Statistical primer	Developing and validating a risk prediction model		Grant, Collins, Nashef	2018	0	0	0	0	0	0	0	0	0	0	0	0	0	0	0	0	1	0	0	1	0	0	0	0	0	0	1	1	0	0	0	0	0	0	0	0	0	0	0	1	0	0	0	0
Journal of the American Medical Association	JAMA guide to statistics and methods	Logistic regression: relating patient characteristics to outcomes		Tolles, Meurer	2016	2	0	0	0	0	0	0	0	0	0	0	0	0	0	0	0	0	0	0	0	0	0	0	0	0	0	0	1	0	1	0	0	0	0	0	0	1	0	0	0	0	0	0	0
Journal of the American Medical Association	JAMA guide to statistics and methods	Logistic regression diagnostics: understanding how well a model predicts outcomes		Meurer, Tolles	2017	0	0	0	0	0	0	0	0	0	0	0	0	0	0	0	0	0	0	0	0	0	0	0	0	0	0	0	0	0	0	0	0	0	0	0	0	0	0	0	0	0	0	0	0
Journal of Thoracic Disease	Statistics corner	Multivariate analysis in thoracic research		Mengual-Macenlle, Marcos, Golpe, González-Rivas	2015	1	0	0	0	0	0	0	0	0	0	0	0	0	0	0	0	0	0	0	0	0	0	0	0	0	1	0	0	0	0	0	0	0	0	0	0	0	0	0	0	0	0	0	0
Journal of Thoracic Disease	Statistics corner	Statistical modelling for thoracic surgery using a nomogram based on logistic regression		Liu, Zhao, Ng	2016	0	0	0	0	0	0	0	0	0	0	0	0	0	0	0	0	0	0	0	0	0	0	0	0	0	0	1	1	0	0	0	0	0	0	0	0	0	0	0	0	0	0	0	0
Journal of Thoracic Disease	Statistics corner	Nanos gigantium humeris insidentes: the awarded Cox proportional hazards model		Bertolaccini, Pardolesi, Davoli, Solli	2016	1	0	0	0	0	0	0	0	0	0	0	0	0	0	0	0	0	0	0	0	0	0	0	0	0	0	0	0	0	0	0	0	0	0	0	0	0	0	0	0	0	0	0	0
Journal of Thoracic Disease	Statistics corner	How to describe bivariate data		Bertani, Di Paola, Russo, Tuzzolino	2018	1	0	0	0	0	0	0	0	0	0	0	0	0	0	0	0	0	0	0	0	0	0	0	0	0	0	0	0	0	0	0	0	0	0	0	0	0	0	0	0	0	0	0	0
Journal of Thoracic Disease	Statistics corner	Use of the Cox regression analyisis in thoracic surgical research		Brembilla, Olland, Puyraveau, Massard, Mauny, Falcoz	2018	2	0	0	0	0	1	0	0	0	1	0	0	0	0	0	0	0	0	0	0	0	0	0	0	0	1	0	0	0	0	0	0	0	0	0	0	0	0	0	0	0	0	0	0
Kidney International	abc of epidemiology	Linear and logistic regression analysis		Tripepi, Jager, Dekker, Zoccali	2008	1	0	0	0	0	0	0	0	0	0	0	0	0	0	0	0	0	0	0	0	0	0	1	0	0	0	0	0	0	0	0	0	0	0	0	0	0	0	0	0	0	0	0	0
Kidney International	abc of epidemiology	The analysis of survival data in nephrology: basic concepts and methods of Cox regression		Van Dijk, Jager, Zwinderman, Zoccali, Dekker	2008	1	0	0	0	0	0	0	0	0	0	0	0	0	0	0	0	0	0	0	0	0	0	0	0	0	1	0	0	0	0	0	0	0	0	0	0	0	0	0	0	0	0	0	0
Kidney International	abc of epidemiology	The effect of joint exposures: examining the presence of interaction		De Mutsert, Jager, Zoccali, Dekker	2009	2	0	0	0	0	0	0	0	0	0	0	0	0	0	0	0	0	0	0	0	0	0	0	0	0	0	0	1	0	0	0	0	0	0	0	0	0	0	0	0	0	0	0	0
Nephrology Dialysis Transplantation	Clinical epidemiology in nephrology	Risk prediction models		Tripepi, Heinze, Jager, Stel, Dekker, Zoccali	2013	1	0	0	0	0	0	0	0	0	0	0	0	0	0	0	0	0	0	0	0	0	0	0	0	0	0	0	0	0	0	0	0	0	0	0	0	0	0	0	0	0	0	0	0
Nephrology Dialysis Transplantation	Clinical epidemiology in nephrology	Prediction versus aetiology: common pitfalls and how to avoid them		Diepen, Ramspek, Jager, Zoccali, Dekker	2017	0	0	0	0	0	0	0	0	0	0	0	0	0	0	0	0	0	0	0	0	0	0	0	0	0	0	0	1	0	0	0	0	0	0	0	0	0	0	0	0	0	0	0	0
Nephron Clinical Practice	Kidney disease and population health	Survival analysis II: Cox regression		Stel, Dekker, Tripepi, zoccali, Jager	2011	2	0	0	0	0	0	0	0	0	1	0	0	0	0	0	0	0	0	0	0	0	0	0	1	0	1	0	1	0	0	0	0	0	0	0	0	0	0	0	0	0	0	0	0
Radiology	Statistical concepts series	Correlation and simple linear regression1		Zou, Tuncali, Silverman	2003	2	0	0	0	0	0	0	0	0	0	0	0	0	0	0	0	0	0	0	0	0	0	0	0	0	1	0	0	0	0	0	0	0	0	0	0	0	0	0	0	0	0	0	0
Radiology	Statistical concepts series	Primer on multiple regression model for diagnostic imaging research		Gareen, Gatsonis	2003	0	0	0	0	0	0	0	0	0	0	0	0	0	0	0	0	0	0	0	0	0	0	0	0	0	0	0	0	0	0	0	0	0	0	0	0	0	0	0	0	0	0	0	0
The Medical Journal of Australia	Accessible series on statistics for clinicians	Understanding statistical principles in linear and logistic regression		Richardson, Joshy, D'Este	2018	0	0	0	0	0	0	0	0	0	0	0	0	1	0	0	0	0	0	0	0	0	0	0	0	0	0	0	0	0	0	0	0	0	0	0	0	0	0	0	0	0	0	0	0
Nephrology Dialysis Transplantation	Clinical research in kidney diseases	Principles of regression and modelling	3	Ravani, Parfrey, Gadag, Malberti, Berrett	2007	0	0	0	0	0	0	0	1	0	0	0	0	0	0	0	0	0	0	0	0	0	0	1	0	0	0	0	0	0	0	0	0	0	0	0	0	0	0	0	0	0	0	0	0
Nephrology Dialysis Transplantation	Clinical research in kidney diseases	Standard regression models	4	Ravani, Parfrey, Murphy, Gadag, Berrett	2008	2	0	0	0	1	1	0	0	0	0	0	0	0	0	0	0	0	0	0	0	0	0	0	0	0	0	0	0	0	0	0	0	0	0	0	1	0	0	0	0	0	0	0	0
American Journal of Roentgenology	Fundamentals of clinical research for radiologists	Correlation and regression		Dendukuri, Reinhold	2005	1	0	0	0	0	0	0	0	0	0	0	0	0	0	0	0	0	0	0	0	0	0	0	0	0	0	0	0	0	0	0	0	0	0	0	0	1	0	0	0	0	0	0	0
American Journal of Roentgenology	Fundamentals of clinical research for radiologists	Multivariate statistical methods		Obuchowski	2005	0	0	0	0	0	0	0	0	0	0	0	0	0	0	0	0	0	0	0	0	0	0	1	0	0	0	0	0	0	0	0	0	0	0	0	0	0	0	0	0	0	0	0	0
American Journal of Roentgenology	Fundamentals of clinical research for radiologists	Survival analysis		Stolberg, Norman, Trop	2005	1	0	0	0	0	0	0	0	0	0	0	0	0	0	0	0	0	0	0	0	0	0	0	0	0	0	0	0	0	0	0	0	0	0	0	0	0	0	0	0	0	0	0	0
American Journal of Ophthalmology	Series on statistics	The use and interpretation of linear regression analysis in ophthalmology research		Boscardin	2010	2	0	1	0	0	0	0	0	0	0	0	0	0	0	0	0	0	0	0	0	0	0	0	0	0	0	0	0	0	0	0	0	0	0	0	0	0	0	0	0	0	0	0	0
American Journal of Ophthalmology	Series on statistics	Logistic regression analysis: applications to ophthalmic research		Lemeshow, Hosmer	2009	2	0	0	0	0	0	0	0	0	0	0	0	0	0	0	0	0	0	0	0	0	0	0	0	0	0	0	0	0	0	0	0	0	0	0	0	0	0	0	0	0	0	0	0
American Journal of Ophthalmology	Series on statistics	Survival analysis: applications to ophthalmic research		Hosmer, Lemeshow	2008	1	0	0	0	0	1	0	0	0	0	0	0	0	0	0	0	0	0	0	0	0	0	0	0	0	0	0	0	0	0	0	0	0	0	0	0	0	0	0	0	0	0	0	0
Critical Care	Statistics review	Correlation and regression	7	Bewick, Cheek, Ball	2003	2	0	0	0	0	0	0	1	0	0	0	0	0	0	0	0	0	0	0	0	0	0	0	1	0	0	0	0	0	0	0	0	0	0	0	0	0	0	0	0	0	0	0	0
Critical Care	Statistics review	Logistic regression	14	Bewick, Cheek, Ball	2005	2	0	0	0	0	0	0	0	0	0	0	0	0	0	0	0	0	0	0	0	0	0	1	0	0	0	0	0	0	0	0	0	0	0	0	0	1	0	0	0	0	0	0	0
Critical Care	Statistics review	Survival analysis	12	Bewick, Cheek, Ball	2004	1	0	0	0	0	0	0	0	0	0	0	0	0	0	0	0	0	0	0	0	0	0	0	0	0	0	0	0	0	0	0	0	0	0	0	0	0	0	0	0	0	0	0	0
Journal of Clinical Psychopharmacology	Statistics commentary series	Regression toward the mean	16	Streiner	2016	0	0	0	0	0	0	0	0	0	0	0	0	0	0	0	0	0	0	0	0	0	0	0	0	0	0	0	0	0	0	0	0	0	0	0	0	0	0	0	0	0	0	0	0
Journal of Clinical Psychopharmacology	Statistics commentary series	Multiple regression: what can possibly go wrong?	32	Streiner	2019	2	0	0	0	0	0	0	0	0	0	0	0	0	0	0	0	0	0	0	0	0	0	0	0	0	0	0	0	0	0	0	0	0	0	0	0	0	0	0	0	0	0	0	0
Nature Methods	Points of significance	Association, correlation and causation		Altman, Krzywinski	2015	2	0	0	0	0	0	0	0	0	0	1	0	0	0	0	0	0	0	0	0	0	0	0	0	0	0	0	0	0	0	0	0	0	0	0	0	0	0	0	0	0	0	0	0
Nature Methods	Points of significance	Classification and regression trees		Krzywinski, Altman	2017	0	0	0	0	0	0	0	0	0	0	0	0	0	0	0	0	0	0	0	0	0	0	0	0	0	0	0	0	0	0	0	0	0	0	0	0	0	0	0	0	0	0	0	0
Nature Methods	Points of significance	Logistic regression		Lever, Krzywinski, Altman	2016	0	0	0	0	0	0	0	0	0	0	0	0	0	0	0	0	0	0	0	0	0	0	0	0	0	0	0	0	0	0	0	0	0	0	0	0	0	0	0	0	0	0	0	0
Nature Methods	Points of significance	Model selection and overfitting		Lever, Krzywinski, Altman	2016	0	0	0	0	0	0	0	0	0	0	0	0	0	0	0	0	0	0	0	0	0	0	0	0	0	0	0	0	0	0	0	0	0	0	0	0	0	0	0	0	0	0	0	0
Nature Methods	Points of significance	Multiple linear regression		Krzywinski, Altman	2015	1	0	0	0	0	0	0	0	0	0	0	0	0	0	0	0	0	0	0	0	0	0	0	0	0	0	0	0	0	0	0	0	0	0	0	0	0	0	0	0	0	0	0	0
Nature Methods	Points of significance	Regularization		Krzywinski, Altman	2016	1	0	0	0	0	0	0	0	0	0	0	0	0	0	0	0	0	0	0	0	0	0	0	0	0	0	0	0	0	0	0	0	0	0	0	1	0	0	0	0	0	0	0	0
Nature Methods	Points of significance	Simple linear regression		Altman, Krzywinski	2015	0	0	0	0	0	0	0	0	0	0	0	0	0	0	0	0	0	0	0	0	0	0	0	0	0	0	0	0	0	0	0	0	0	0	0	0	0	0	0	0	0	0	0	0
Nature Methods	Points of significance	Regression diagnostics		Altman, Krzywinski	2016	2	0	0	0	0	0	0	0	0	0	0	0	0	0	0	0	0	0	0	0	0	0	0	0	0	0	0	0	0	0	0	0	0	0	0	0	0	0	0	0	0	0	0	0
Nature Methods	Points of significance	Analyzing outliers: influential or nuisance?		Altman, Krzywinski	2016	0	0	0	0	0	0	0	0	0	0	0	0	0	0	0	0	0	0	0	0	0	0	0	0	0	0	0	0	0	0	0	0	0	0	0	0	0	0	0	0	0	0	0	0
Nutrition	Random bytes	Logistic regression		Pagano	1996	1	0	0	0	0	0	0	0	0	0	0	0	0	0	0	0	0	0	0	0	0	0	0	0	0	0	0	0	0	0	0	0	0	0	0	0	0	0	0	0	0	0	0	0
Nutrition	Random bytes	Survival analysis		Blackwell, Pagano	1996	0	0	0	0	0	0	0	0	0	0	0	0	0	0	0	0	0	0	0	0	0	0	0	0	0	0	0	0	0	0	0	0	0	0	0	0	0	0	0	0	0	0	0	0
Revista Espanola de Cardiologia	Contemporary methods in biostatistics	Prediction models	4	Steyerberg, Van Calster, Pencina	2011	2	0	0	0	0	0	0	0	0	0	0	0	0	0	0	0	0	0	0	0	0	0	0	0	0	0	1	0	0	0	0	0	0	0	0	0	0	0	0	0	0	0	0	0
Revista Espanola de Cardiologia	Contemporary methods in biostatistics	Regression modeling strategies	1	Nunez, Steyerberg, Nunez	2011	0	0	0	0	1	0	0	0	0	0	0	0	0	0	0	0	0	1	0	1	0	0	1	0	0	0	1	0	0	0	0	0	0	0	0	0	0	0	0	1	0	1	0	1
[truncated: 2 more columns]

## Sheet: Warning issued
Journal	Statistical series	Title of the article	Rank of the article within a series	Authors of the article	Year of publication of the article	Raters	Univariable regression	Multivariable regression	Linear regression	Logistic regression	Cox regression, survival model	Poisson regression	Different purposes of regression models	Interpretation of regression coefficients	Check of model assumptions	Correlation coefficient	Coefficient of determination	Adjusted coefficient of determination	Treatment of binary predictors	Treatment of categorical predictors	Hypothesis testing for regression coefficients	Multicollinearity	Interactions	Outliers	Missing values	Measurement error	Overfitting	Number of observations / Events per variable	Visualizing regression results	Random effect models	Regression diagnostics	Model validation	Reporting regression results	Possibility of a nonlinear relation	Dichotomization of continuous predictors	Nonlinear transformations	Polynomial regression	Fractional polynomials	Splines	Generalized additive models	Variable selection	Selection by background knowledge	Univariate screening	Forward Selection	Backward Elimination	Stepwise Selection	Choice of the significance level	Selection by AIC/BIC	Selection by Lasso
Advances in Physiology Education	Explorations in statistics	Regression		Curran-Everett	2011	2	0	0	0	0	0	0	0	0	0	0	0	0	0	0	0	0	0	0	0	0	0	0	0	0	0	0	0	0	0	0	0	0	0	0	0	0	0	0	0	0	0	0	0
Annals of Thoracic Surgery	The Statistician's page	Statistical techniques for validationg logistic regression models		Anderson	2005	1	0	0	0	0	0	0	0	0	0	0	0	0	0	0	0	0	0	0	0	0	0	0	0	0	0	0	0	0	0	0	0	0	0	0	0	0	0	0	0	0	0	0	0
Archives of Disease in Childhood	Statistics from the inside	Regression and correlation	7	Healy	1992	0	0	0	0	0	0	0	0	0	0	1	0	0	0	0	0	0	0	0	0	0	0	0	0	0	0	0	0	0	0	0	0	0	0	0	0	0	0	0	0	0	0	0	0
Archives of Disease in Childhood	Statistics from the inside	Multiple regression (1)	15	Healy	1995	2	0	0	0	0	0	0	0	0	0	0	1	0	0	0	0	0	0	0	0	0	0	0	0	0	0	0	0	0	0	0	1	0	0	0	0	0	0	0	0	0	0	0	0
Archives of Disease in Childhood	Statistics from the inside	Multiple regression (2)	16	Healy	1995	1	0	0	0	0	0	0	0	0	0	0	0	0	0	1	0	0	0	0	0	0	0	0	0	0	0	0	0	0	0	0	0	0	0	0	1	0	0	0	0	0	1	0	0
British Medical Journal	Statistics notes	Correlation, regression, and repeated data	1	Bland, Altman	1994	0	0	0	0	0	0	0	0	0	1	0	0	0	0	0	0	0	0	0	0	0	0	0	0	0	0	0	0	0	0	0	0	0	0	0	0	0	0	0	0	0	0	0	0
British Medical Journal	Statistics notes	Regression towards the mean	2	Bland, Altman	1994	2	0	0	0	0	0	0	0	0	0	0	0	0	0	0	0	0	0	0	0	0	0	0	0	0	0	0	0	0	0	0	0	0	0	0	0	0	0	0	0	0	0	0	0
British Medical Journal	Statistics notes	Some examples of regression towards the mean	7	Bland, Altman	1994	1	0	0	0	0	0	0	0	0	0	0	0	0	0	0	0	0	0	0	0	0	0	0	0	0	0	0	0	0	0	0	0	0	0	0	0	0	0	0	0	0	0	0	0
British Medical Journal	Statistics notes	The cost of dichotomising continuous variables	52	Altman, Royston	2006	1	0	0	0	0	0	0	0	0	0	0	0	0	0	0	0	0	0	0	0	0	0	0	0	0	0	0	0	0	1	0	0	0	0	0	0	0	0	0	0	0	0	0	0
Circulation	Statistical primer for cardiovascular research	Correlation and regression		Crawford	2006	0	0	0	1	0	0	0	0	0	0	1	1	0	0	0	0	0	0	0	0	0	0	0	0	0	0	0	0	0	0	0	0	0	0	0	0	0	0	0	0	0	0	0	0
Circulation	Statistical primer for cardiovascular research	Multiple linear regression		Slinker, Glantz	2008	1	0	0	0	0	0	0	0	0	0	0	0	0	0	0	0	1	0	1	0	0	0	0	0	0	0	0	0	0	0	0	0	0	0	0	1	0	0	0	0	0	0	0	0
Circulation	Statistical primer for cardiovascular research	Logistic regression		LaValley	2008	2	0	0	0	0	0	0	0	1	0	0	0	0	0	0	0	0	0	0	0	0	0	0	0	0	1	0	0	0	0	0	0	0	0	0	0	0	0	0	0	0	0	0	0
Deutsches Ärzteblatt International	Series of evaluation of scientific publications	Linear regression analysis	14	Schneider, Hommel, Blettner	2010	2	0	0	0	0	0	0	0	1	0	0	1	0	0	0	0	0	0	0	0	0	0	0	0	0	1	0	0	0	0	0	0	0	0	0	0	0	0	0	0	0	0	0	0
European Heart Journal	Statistical tutorials	Towards bett clinical prediction models: seven steps for development and an ABCD for validation		Steyerberg, Vergouwe	2014	0	0	0	0	0	0	0	0	0	0	0	0	0	0	0	0	0	0	0	1	0	0	0	0	0	0	1	0	0	1	0	0	0	0	0	0	0	0	0	0	1	0	0	0
European Journal of Cardio-Thoracic Surgery	Statistical primer	Developing and validating a risk prediction model		Grant, Collins, Nashef	2018	0	0	0	0	0	0	0	0	0	0	0	0	0	0	0	0	0	1	0	1	0	0	0	0	0	0	1	0	0	1	0	0	0	0	0	0	0	1	1	0	0	0	0	0
Journal of the American Medical Association	JAMA guide to statistics and methods	Logistic regression: relating patient characteristics to outcomes		Tolles, Meurer	2016	2	0	0	0	1	0	0	0	1	0	0	0	0	0	0	0	0	1	0	0	0	0	0	0	0	0	1	0	1	0	0	0	0	0	0	0	0	0	0	0	0	0	0	0
Journal of the American Medical Association	JAMA guide to statistics and methods	Logistic regression diagnostics: understanding how well a model predicts outcomes		Meurer, Tolles	2017	0	0	0	0	0	0	0	0	0	0	0	1	0	0	0	0	0	0	0	0	0	0	0	0	0	0	1	0	0	0	0	0	0	0	0	0	0	0	0	0	0	0	0	0
Journal of Thoracic Disease	Statistics corner	Multivariate analysis in thoracic research		Mengual-Macenlle, Marcos, Golpe, González-Rivas	2015	1	0	0	0	0	0	0	0	0	0	0	0	0	0	0	0	0	0	0	0	0	0	0	0	0	0	0	0	0	0	0	0	0	0	0	0	0	0	0	0	0	0	0	0
Journal of Thoracic Disease	Statistics corner	Statistical modelling for thoracic surgery using a nomogram based on logistic regression		Liu, Zhao, Ng	2016	0	0	0	0	0	0	0	0	0	0	0	0	0	0	0	0	0	0	0	0	0	0	0	0	0	0	1	0	0	0	0	0	0	0	0	0	0	0	0	0	0	0	0	0
Journal of Thoracic Disease	Statistics corner	Nanos gigantium humeris insidentes: the awarded Cox proportional hazards model		Bertolaccini, Pardolesi, Davoli, Solli	2016	1	0	0	0	0	0	0	0	0	0	0	0	0	0	0	0	0	0	0	0	0	0	0	0	0	0	0	0	0	0	0	0	0	0	0	0	0	0	0	0	0	0	0	0
Journal of Thoracic Disease	Statistics corner	How to describe bivariate data		Bertani, Di Paola, Russo, Tuzzolino	2018	1	0	0	0	0	0	0	0	0	0	0	0	0	0	0	0	0	0	0	0	0	0	0	0	0	0	0	0	0	0	0	0	0	0	0	0	0	0	0	0	0	0	0	0
Journal of Thoracic Disease	Statistics corner	Use of the Cox regression analyisis in thoracic surgical research		Brembilla, Olland, Puyraveau, Massard, Mauny, Falcoz	2018	2	0	0	0	0	0	0	0	1	0	0	0	0	0	0	0	0	0	0	0	0	0	0	0	0	1	0	0	0	0	0	0	0	0	0	0	0	0	0	0	0	0	0	0
Kidney International	abc of epidemiology	Linear and logistic regression analysis		Tripepi, Jager, Dekker, Zoccali	2008	1	0	0	0	0	0	0	0	0	0	0	0	0	0	0	0	0	0	0	0	0	0	0	0	0	1	0	0	0	0	0	0	0	0	0	0	0	0	0	0	0	0	0	0
Kidney International	abc of epidemiology	The analysis of survival data in nephrology: basic concepts and methods of Cox regression		Van Dijk, Jager, Zwinderman, Zoccali, Dekker	2008	1	0	0	0	0	0	0	0	0	0	0	0	0	0	0	0	0	0	0	0	0	0	0	0	0	1	0	0	0	0	0	0	0	0	0	0	0	0	0	0	0	0	0	0
Kidney International	abc of epidemiology	The effect of joint exposures: examining the presence of interaction		De Mutsert, Jager, Zoccali, Dekker	2009	2	0	0	0	0	0	0	0	0	0	0	0	0	0	0	0	0	0	0	0	0	0	0	0	0	0	0	0	0	0	0	0	0	0	0	0	0	0	0	0	0	0	0	0
Nephrology Dialysis Transplantation	Clinical epidemiology in nephrology	Risk prediction models		Tripepi, Heinze, Jager, Stel, Dekker, Zoccali	2013	1	0	0	0	0	0	0	0	0	0	0	0	0	0	0	0	0	0	0	0	0	0	0	0	0	0	1	0	0	0	0	0	0	0	0	0	0	0	0	0	0	0	0	0
Nephrology Dialysis Transplantation	Clinical epidemiology in nephrology	Prediction versus aetiology: common pitfalls and how to avoid them		Diepen, Ramspek, Jager, Zoccali, Dekker	2017	0	0	0	0	0	0	0	1	0	0	0	0	0	0	0	0	0	0	0	0	0	0	0	0	0	0	0	0	0	0	0	0	0	0	0	0	0	0	0	0	0	0	0	0
Nephron Clinical Practice	Kidney disease and population health	Survival analysis II: Cox regression		Stel, Dekker, Tripepi, zoccali, Jager	2011	2	0	0	0	0	0	0	0	0	0	0	0	0	0	0	0	0	0	0	0	0	0	0	0	0	1	0	0	0	0	0	0	0	0	0	0	0	0	0	0	0	0	0	0
Radiology	Statistical concepts series	Correlation and simple linear regression1		Zou, Tuncali, Silverman	2003	2	0	0	1	0	0	0	0	0	0	1	0	0	0	0	0	0	0	0	0	0	0	0	0	0	0	0	0	0	0	0	0	0	0	0	0	0	0	0	0	0	0	0	0
Radiology	Statistical concepts series	Primer on multiple regression model for diagnostic imaging research		Gareen, Gatsonis	2003	0	0	0	0	0	0	0	0	0	1	0	0	0	0	0	0	0	1	0	0	0	0	0	0	0	0	0	0	0	0	0	0	0	0	0	0	0	0	0	0	0	0	0	0
The Medical Journal of Australia	Accessible series on statistics for clinicians	Understanding statistical principles in linear and logistic regression		Richardson, Joshy, D'Este	2018	0	0	0	0	0	0	0	0	0	0	0	1	0	0	0	0	0	0	0	0	0	0	0	0	0	0	1	0	0	0	0	0	0	0	0	0	0	0	0	0	0	0	0	0
Nephrology Dialysis Transplantation	Clinical research in kidney diseases	Principles of regression and modelling	3	Ravani, Parfrey, Gadag, Malberti, Berrett	2007	0	0	1	0	0	0	0	0	1	1	0	0	0	0	0	0	0	0	0	0	0	0	0	0	0	0	0	0	1	0	0	0	0	0	0	0	0	0	0	0	0	0	0	0
Nephrology Dialysis Transplantation	Clinical research in kidney diseases	Standard regression models	4	Ravani, Parfrey, Murphy, Gadag, Berrett	2008	2	0	0	0	0	1	0	0	0	0	0	0	0	0	0	0	0	0	0	0	0	0	0	0	0	0	0	0	0	0	0	0	0	0	0	0	0	0	0	0	0	0	0	0
American Journal of Roentgenology	Fundamentals of clinical research for radiologists	Correlation and regression		Dendukuri, Reinhold	2005	1	0	0	0	0	0	0	0	0	0	1	1	0	0	0	0	0	0	0	0	0	0	0	0	0	0	0	0	0	0	0	0	0	0	0	0	0	0	0	0	0	0	0	0
American Journal of Roentgenology	Fundamentals of clinical research for radiologists	Multivariate statistical methods		Obuchowski	2005	0	0	0	0	0	0	0	0	0	0	0	0	0	0	0	0	0	0	0	0	0	0	0	0	0	0	0	1	0	0	0	0	0	0	0	0	0	0	0	0	0	0	0	0
American Journal of Roentgenology	Fundamentals of clinical research for radiologists	Survival analysis		Stolberg, Norman, Trop	2005	1	0	0	0	0	0	0	0	0	0	0	0	0	0	0	0	0	0	0	0	0	0	0	0	0	0	0	0	0	0	0	0	0	0	0	0	0	0	0	0	0	0	0	0
American Journal of Ophthalmology	Series on statistics	The use and interpretation of linear regression analysis in ophthalmology research		Boscardin	2010	2	0	0	0	0	0	0	0	0	0	0	0	0	0	0	0	0	0	0	0	0	0	0	0	0	0	0	0	0	0	0	0	0	0	0	0	0	0	0	0	0	0	0	0
American Journal of Ophthalmology	Series on statistics	Logistic regression analysis: applications to ophthalmic research		Lemeshow, Hosmer	2009	2	0	0	0	0	0	0	0	0	0	0	0	0	0	0	0	0	0	0	0	0	0	0	0	0	0	0	0	0	0	0	0	0	0	0	0	0	0	0	0	0	0	0	0
American Journal of Ophthalmology	Series on statistics	Survival analysis: applications to ophthalmic research		Hosmer, Lemeshow	2008	1	0	0	0	0	0	0	0	0	0	0	0	0	0	0	0	0	0	0	0	0	0	0	0	0	0	0	0	0	0	0	0	0	0	0	0	0	0	0	0	0	0	0	0
Critical Care	Statistics review	Correlation and regression	7	Bewick, Cheek, Ball	2003	2	0	0	0	0	0	0	0	0	0	0	0	0	0	0	0	0	0	0	0	0	0	0	0	0	0	0	0	0	0	0	0	0	0	0	0	0	0	0	0	0	0	0	0
Critical Care	Statistics review	Logistic regression	14	Bewick, Cheek, Ball	2005	2	0	0	0	0	0	0	0	0	0	0	0	0	0	0	0	0	0	0	0	0	0	0	0	0	0	0	0	0	0	0	0	0	0	0	0	0	0	0	0	0	0	0	0
Critical Care	Statistics review	Survival analysis	12	Bewick, Cheek, Ball	2004	1	0	0	0	0	0	0	0	0	1	0	0	0	0	0	0	0	0	0	0	0	0	0	0	0	0	0	0	0	0	0	0	0	0	0	0	0	0	0	0	0	0	0	0
Journal of Clinical Psychopharmacology	Statistics commentary series	Regression toward the mean	16	Streiner	2016	0	0	0	0	0	0	0	0	0	0	0	0	0	0	0	0	0	0	0	0	0	0	0	0	0	0	0	0	0	0	0	0	0	0	0	0	0	0	0	0	0	0	0	0
Journal of Clinical Psychopharmacology	Statistics commentary series	Multiple regression: what can possibly go wrong?	32	Streiner	2019	2	0	0	0	0	0	0	0	0	0	0	0	0	0	0	0	1	0	0	0	0	0	0	0	0	0	0	0	0	0	0	0	0	0	0	0	0	0	0	0	1	0	0	0
Nature Methods	Points of significance	Association, correlation and causation		Altman, Krzywinski	2015	2	0	0	0	0	0	0	0	0	0	1	0	0	0	0	0	0	0	0	0	0	0	0	0	0	0	0	0	0	0	0	0	0	0	0	0	0	0	0	0	0	0	0	0
Nature Methods	Points of significance	Classification and regression trees		Krzywinski, Altman	2017	0	0	0	0	0	0	0	0	0	0	0	0	0	0	0	0	0	0	0	0	0	0	0	0	0	0	0	0	0	0	0	0	0	0	0	0	0	0	0	0	0	0	0	0
Nature Methods	Points of significance	Logistic regression		Lever, Krzywinski, Altman	2016	0	0	0	0	0	0	0	1	0	0	0	0	0	0	0	0	0	0	0	0	0	0	0	0	0	0	0	0	0	0	0	0	0	0	0	0	0	0	0	0	0	0	0	0
Nature Methods	Points of significance	Model selection and overfitting		Lever, Krzywinski, Altman	2016	0	0	0	0	0	0	0	0	0	0	0	0	0	0	0	0	0	0	0	0	0	0	0	0	0	0	0	0	0	0	0	0	0	0	0	0	0	0	0	0	0	0	0	0
Nature Methods	Points of significance	Multiple linear regression		Krzywinski, Altman	2015	1	0	0	0	0	0	0	0	0	0	0	0	0	0	0	0	0	0	0	0	0	0	0	0	0	0	0	0	0	0	0	0	0	0	0	0	0	0	0	0	0	0	0	0
Nature Methods	Points of significance	Regularization		Krzywinski, Altman	2016	1	0	0	0	0	0	0	0	0	0	0	0	0	0	0	0	0	0	0	0	0	0	0	0	0	0	0	0	0	0	0	0	0	0	0	0	0	0	0	0	0	0	0	1
Nature Methods	Points of significance	Simple linear regression		Altman, Krzywinski	2015	0	0	0	0	0	0	0	0	0	0	0	0	0	0	0	0	0	0	0	0	0	0	0	0	0	0	0	0	0	0	0	0	0	0	0	0	0	0	0	0	0	0	0	0
Nature Methods	Points of significance	Regression diagnostics		Altman, Krzywinski	2016	2	0	0	0	0	0	0	0	0	0	0	0	0	0	0	0	1	0	0	0	0	0	0	0	0	0	0	0	0	0	0	0	0	0	0	0	0	0	0	0	0	0	0	0
Nature Methods	Points of significance	Analyzing outliers: influential or nuisance?		Altman, Krzywinski	2016	0	0	0	0	0	0	0	0	0	0	0	0	0	0	0	0	0	0	1	0	0	0	0	0	0	0	0	0	0	0	0	0	0	0	0	0	0	0	0	0	0	0	0	0
Nutrition	Random bytes	Logistic regression		Pagano	1996	1	0	0	0	0	0	0	0	0	0	0	0	0	0	0	0	0	0	0	0	0	0	0	0	0	0	0	0	0	0	0	0	0	0	0	0	0	0	0	0	0	0	0	0
Nutrition	Random bytes	Survival analysis		Blackwell, Pagano	1996	0	0	0	0	0	0	0	0	0	0	0	0	0	0	0	0	0	0	0	0	0	0	0	0	0	0	0	0	0	0	0	0	0	0	0	0	0	0	0	0	0	0	0	0
Revista Espanola de Cardiologia	Contemporary methods in biostatistics	Prediction models	4	Steyerberg, Van Calster, Pencina	2011	2	0	0	0	0	0	0	0	0	0	0	0	0	0	0	0	0	0	0	0	0	0	0	0	0	0	0	0	0	0	0	0	0	0	0	0	0	0	0	0	0	0	0	0
Revista Espanola de Cardiologia	Contemporary methods in biostatistics	Regression modeling strategies	1	Nunez, Steyerberg, Nunez	2011	0	0	0	0	0	0	0	0	0	0	0	0	0	0	0	0	0	0	0	0	0	0	0	0	0	0	0	0	0	0	0	0	0	0	0	0	0	0	0	0	0	0	0	0
[truncated: 2 more columns]

## Sheet: Length
Journal	Statistical series	Title of the article	Rank of the article within a series	Authors of the article	Year of publication of the article	Pages
Advances in Physiology Education	Explorations in statistics	Regression		Curran-Everett	2011	6
Annals of Thoracic Surgery	The Statistician's page	Statistical techniques for validationg logistic regression models		Anderson	2005	1
Archives of Disease in Childhood	Statistics from the inside	Regression and correlation	7	Healy	1992	4
Archives of Disease in Childhood	Statistics from the inside	Multiple regression (1)	15	Healy	1995	5
Archives of Disease in Childhood	Statistics from the inside	Multiple regression (2)	16	Healy	1995	5
British Medical Journal	Statistics notes	Correlation, regression, and repeated data	1	Bland, Altman	1994	1
British Medical Journal	Statistics notes	Regression towards the mean	2	Bland, Altman	1994	1
British Medical Journal	Statistics notes	Some examples of regression towards the mean	7	Bland, Altman	1994	1
British Medical Journal	Statistics notes	The cost of dichotomising continuous variables	52	Altman, Royston	2006	1
Circulation	Statistical primer for cardiovascular research	Correlation and regression		Crawford	2006	6
Circulation	Statistical primer for cardiovascular research	Multiple linear regression		Slinker, Glantz	2008	6
Circulation	Statistical primer for cardiovascular research	Logistic regression		LaValley	2008	6
Deutsches Ärzteblatt International	Series of evaluation of scientific publications	Linear regression analysis	14	Schneider, Hommel, Blettner	2010	7
European Heart Journal	Statistical tutorials	Towards bett clinical prediction models: seven steps for development and an ABCD for validation		Steyerberg, Vergouwe	2014	8
European Journal of Cardio-Thoracic Surgery	Statistical primer	Developing and validating a risk prediction model		Grant, Collins, Nashef	2018	6
Journal of the American Medical Association	JAMA guide to statistics and methods	Logistic regression: relating patient characteristics to outcomes		Tolles, Meurer	2016	2
Journal of the American Medical Association	JAMA guide to statistics and methods	Logistic regression diagnostics: understanding how well a model predicts outcomes		Meurer, Tolles	2017	2
Journal of Thoracic Disease	Statistics corner	Multivariate analysis in thoracic research		Mengual-Macenlle, Marcos, Golpe, González-Rivas	2015	5
Journal of Thoracic Disease	Statistics corner	Statistical modelling for thoracic surgery using a nomogram based on logistic regression		Liu, Zhao, Ng	2016	6
Journal of Thoracic Disease	Statistics corner	Nanos gigantium humeris insidentes: the awarded Cox proportional hazards model		Bertolaccini, Pardolesi, Davoli, Solli	2016	2
Journal of Thoracic Disease	Statistics corner	How to describe bivariate data		Bertani, Di Paola, Russo, Tuzzolino	2018	5
Journal of Thoracic Disease	Statistics corner	Use of the Cox regression analyisis in thoracic surgical research		Brembilla, Olland, Puyraveau, Massard, Mauny, Falcoz	2018	6
Kidney International	abc of epidemiology	Linear and logistic regression analysis		Tripepi, Jager, Dekker, Zoccali	2008	5
Kidney International	abc of epidemiology	The analysis of survival data in nephrology: basic concepts and methods of Cox regression		Van Dijk, Jager, Zwinderman, Zoccali, Dekker	2008	5
Kidney International	abc of epidemiology	The effect of joint exposures: examining the presence of interaction		De Mutsert, Jager, Zoccali, Dekker	2009	5
Nephrology Dialysis Transplantation	Clinical epidemiology in nephrology	Risk prediction models		Tripepi, Heinze, Jager, Stel, Dekker, Zoccali	2013	6
Nephrology Dialysis Transplantation	Clinical epidemiology in nephrology	Prediction versus aetiology: common pitfalls and how to avoid them		Diepen, Ramspek, Jager, Zoccali, Dekker	2017	5
Nephron Clinical Practice	Kidney disease and population health	Survival analysis II: Cox regression		Stel, Dekker, Tripepi, zoccali, Jager	2011	6
Radiology	Statistical concepts series	Correlation and simple linear regression1		Zou, Tuncali, Silverman	2003	6
Radiology	Statistical concepts series	Primer on multiple regression model for diagnostic imaging research		Gareen, Gatsonis	2003	6
The Medical Journal of Australia	Accessible series on statistics for clinicians	Understanding statistical principles in linear and logistic regression		Richardson, Joshy, D'Este	2018	3
Nephrology Dialysis Transplantation	Clinical research in kidney diseases	Principles of regression and modelling	3	Ravani, Parfrey, Gadag, Malberti, Berrett	2007	9
Nephrology Dialysis Transplantation	Clinical research in kidney diseases	Standard regression models	4	Ravani, Parfrey, Murphy, Gadag, Berrett	2008	8
American Journal of Roentgenology	Fundamentals of clinical research for radiologists	Correlation and regression		Dendukuri, Reinhold	2005	16
American Journal of Roentgenology	Fundamentals of clinical research for radiologists	Multivariate statistical methods		Obuchowski	2005	11
American Journal of Roentgenology	Fundamentals of clinical research for radiologists	Survival analysis		Stolberg, Norman, Trop	2005	4
American Journal of Ophthalmology	Series on statistics	The use and interpretation of linear regression analysis in ophthalmology research		Boscardin	2010	2
American Journal of Ophthalmology	Series on statistics	Logistic regression analysis: applications to ophthalmic research		Lemeshow, Hosmer	2009	2
American Journal of Ophthalmology	Series on statistics	Survival analysis: applications to ophthalmic research		Hosmer, Lemeshow	2008	2
Critical Care	Statistics review	Correlation and regression	7	Bewick, Cheek, Ball	2003	9
Critical Care	Statistics review	Logistic regression	14	Bewick, Cheek, Ball	2005	7
Critical Care	Statistics review	Survival analysis	12	Bewick, Cheek, Ball	2004	6
Journal of Clinical Psychopharmacology	Statistics commentary series	Regression toward the mean	16	Streiner	2016	3
Journal of Clinical Psychopharmacology	Statistics commentary series	Multiple regression: what can possibly go wrong?	32	Streiner	2019	3
Nature Methods	Points of significance	Association, correlation and causation		Altman, Krzywinski	2015	2
Nature Methods	Points of significance	Classification and regression trees		Krzywinski, Altman	2017	2
Nature Methods	Points of significance	Logistic regression		Lever, Krzywinski, Altman	2016	2
Nature Methods	Points of significance	Model selection and overfitting		Lever, Krzywinski, Altman	2016	2
Nature Methods	Points of significance	Multiple linear regression		Krzywinski, Altman	2015	2
Nature Methods	Points of significance	Regularization		Krzywinski, Altman	2016	2
Nature Methods	Points of significance	Simple linear regression		Altman, Krzywinski	2015	2
Nature Methods	Points of significance	Regression diagnostics		Altman, Krzywinski	2016	2
Nature Methods	Points of significance	Analyzing outliers: influential or nuisance?		Altman, Krzywinski	2016	2
Nutrition	Random bytes	Logistic regression		Pagano	1996	1
Nutrition	Random bytes	Survival analysis		Blackwell, Pagano	1996	2
Revista Espanola de Cardiologia	Contemporary methods in biostatistics	Prediction models	4	Steyerberg, Van Calster, Pencina	2011	7
Revista Espanola de Cardiologia	Contemporary methods in biostatistics	Regression modeling strategies	1	Nunez, Steyerberg, Nunez	2011	7
